# Supplementary material for: A new trapdoor spider of Cyclocosmia Ausserer, 1871 from southern China (Araneae, Halonoproctidae)
Source: Biodivers Data J. 2023 Apr 7;11:e98311. doi: 10.3897/BDJ.11.e98311 (PMC10848764; doi:10.3897/BDJ.11.e98311)
Supplement: XML Treatment for Cyclocosmia ruyi [file BDJ.11.e98311-treatment1.xml]

<!DOCTYPE tp:taxon-treatment
  PUBLIC "-//TaxonX//DTD Taxonomic Treatment Publishing DTD v0 20100105//EN" "tax-treatment-NSO.dtd">
<tp:taxon-treatment xmlns:tp="http://www.plazi.org/taxpub"><tp:treatment-meta><mixed-citation publication-type="journal"><person-group><name><surname>Yu</surname><given-names>Kun</given-names></name><name><surname>Li</surname><given-names>Changze</given-names></name><name><surname>Zhang</surname><given-names>Shuyuan</given-names></name><name><surname>Zhang</surname><given-names>Feng</given-names></name></person-group><article-title>A new trapdoor spider of <italic><tp:taxon-name><tp:taxon-name-part taxon-name-part-type="genus" reg="Cyclocosmia">Cyclocosmia</tp:taxon-name-part></tp:taxon-name></italic> Ausserer, 1871 from southern China (<tp:taxon-name><tp:taxon-name-part taxon-name-part-type="order">Araneae</tp:taxon-name-part></tp:taxon-name>, <tp:taxon-name><tp:taxon-name-part taxon-name-part-type="family">Halonoproctidae</tp:taxon-name-part></tp:taxon-name>)</article-title><source>Biodivers Data J</source><day>07</day><month>04</month><year>2023</year><volume>11</volume><pub-id pub-id-type="doi">10.3897/BDJ.11.e98311</pub-id></mixed-citation></tp:treatment-meta><tp:nomenclature><tp:taxon-name>
            <object-id xmlns:xlink="http://www.w3.org/1999/xlink" content-type="arpha" xlink:type="simple">E2550426-9D37-5B02-97CE-EAE86EFDF496</object-id>
            <tp:taxon-name-part taxon-name-part-type="genus">Cyclocosmia</tp:taxon-name-part>
            <tp:taxon-name-part taxon-name-part-type="species">ruyi</tp:taxon-name-part>
            <object-id xmlns:xlink="http://www.w3.org/1999/xlink" content-type="zoobank" xlink:type="simple" object-id-type="ZooBank">663698A3-0485-4445-846A-A5718D5BFA0C</object-id>
          </tp:taxon-name><tp:taxon-authority>Yu &amp; F. Zhang</tp:taxon-authority><tp:taxon-status xmlns:xlink="http://www.w3.org/1999/xlink" xlink:type="simple">sp. n.</tp:taxon-status></tp:nomenclature><tp:treatment-sec sec-type="materials"><title>Materials</title><list list-type="alpha-lower" list-content="occurrences"><list-item><p><bold>Type status:</bold> <named-content xmlns:xlink="http://www.w3.org/1999/xlink" content-type="dwc:typeStatus" xlink:type="simple">Holotype</named-content>. <bold>Occurrence:</bold> recordedBy: <named-content xmlns:xlink="http://www.w3.org/1999/xlink" content-type="dwc:recordedBy" xlink:type="simple">K. Yu &amp; Y. Ding</named-content>; sex: <named-content xmlns:xlink="http://www.w3.org/1999/xlink" content-type="dwc:sex" xlink:type="simple">female</named-content>; occurrenceID: <named-content xmlns:xlink="http://www.w3.org/1999/xlink" content-type="dwc:occurrenceID" xlink:type="simple">B26D100E-7810-5506-81EC-3FF0AD9AD810</named-content>; <bold>Taxon:</bold> scientificName: <named-content xmlns:xlink="http://www.w3.org/1999/xlink" content-type="dwc:scientificName" xlink:type="simple"><italic><tp:taxon-name><tp:taxon-name-part taxon-name-part-type="genus" reg="Cyclocosmia">Cyclocosmia</tp:taxon-name-part><tp:taxon-name-part taxon-name-part-type="species" reg="ruyi">ruyi</tp:taxon-name-part></tp:taxon-name></italic> Yu &amp; Zhang, sp. n.</named-content>; <bold>Location:</bold> country: <named-content xmlns:xlink="http://www.w3.org/1999/xlink" content-type="dwc:country" xlink:type="simple">China</named-content>; stateProvince: <named-content xmlns:xlink="http://www.w3.org/1999/xlink" content-type="dwc:stateProvince" xlink:type="simple">Guangxi</named-content>; county: <named-content xmlns:xlink="http://www.w3.org/1999/xlink" content-type="dwc:county" xlink:type="simple">Jinxiu</named-content>; locality: <named-content xmlns:xlink="http://www.w3.org/1999/xlink" content-type="dwc:locality" xlink:type="simple">Changdong Village, near Gubaotun</named-content>; verbatimElevation: <named-content xmlns:xlink="http://www.w3.org/1999/xlink" content-type="dwc:verbatimElevation" xlink:type="simple">980 m</named-content>; verbatimCoordinates: <named-content xmlns:xlink="http://www.w3.org/1999/xlink" content-type="dwc:verbatimCoordinates" xlink:type="simple"><named-content content-type="dwc:verbatimCoordinates" xlink:type="simple">110.1668°E, 24.0970°N</named-content></named-content>; <bold>Identification:</bold> identifiedBy: <named-content xmlns:xlink="http://www.w3.org/1999/xlink" content-type="dwc:identifiedBy" xlink:type="simple">K. Yu</named-content>; <bold>Event:</bold> eventID: <named-content xmlns:xlink="http://www.w3.org/1999/xlink" content-type="dwc:eventID" xlink:type="simple">HBUARA#2022-138</named-content>; eventDate: <named-content xmlns:xlink="http://www.w3.org/1999/xlink" content-type="dwc:eventDate" xlink:type="simple">3 Aug 2022</named-content>; <bold>Record Level:</bold> institutionCode: <named-content xmlns:xlink="http://www.w3.org/1999/xlink" content-type="dwc:institutionCode" xlink:type="simple">MHBU-ARA-00023656</named-content></p></list-item><list-item><p><bold>Type status:</bold> <named-content xmlns:xlink="http://www.w3.org/1999/xlink" content-type="dwc:typeStatus" xlink:type="simple">Paratype</named-content>. <bold>Occurrence:</bold> recordedBy: <named-content xmlns:xlink="http://www.w3.org/1999/xlink" content-type="dwc:recordedBy" xlink:type="simple">K. Yu &amp; Y. Ding</named-content>; sex: <named-content xmlns:xlink="http://www.w3.org/1999/xlink" content-type="dwc:sex" xlink:type="simple">1 female</named-content>; occurrenceID: <named-content xmlns:xlink="http://www.w3.org/1999/xlink" content-type="dwc:occurrenceID" xlink:type="simple">39128A4E-FE8F-592C-B347-587E66971A64</named-content>; <bold>Taxon:</bold> scientificName: <named-content xmlns:xlink="http://www.w3.org/1999/xlink" content-type="dwc:scientificName" xlink:type="simple"><italic><tp:taxon-name><tp:taxon-name-part taxon-name-part-type="genus" reg="Cyclocosmia">Cyclocosmia</tp:taxon-name-part><tp:taxon-name-part taxon-name-part-type="species" reg="ruyi">ruyi</tp:taxon-name-part></tp:taxon-name></italic> Yu &amp; Zhang, sp. n.</named-content>; <bold>Location:</bold> country: <named-content xmlns:xlink="http://www.w3.org/1999/xlink" content-type="dwc:country" xlink:type="simple">China</named-content>; stateProvince: <named-content xmlns:xlink="http://www.w3.org/1999/xlink" content-type="dwc:stateProvince" xlink:type="simple">Guangxi</named-content>; county: <named-content xmlns:xlink="http://www.w3.org/1999/xlink" content-type="dwc:county" xlink:type="simple">Jinxiu</named-content>; locality: <named-content xmlns:xlink="http://www.w3.org/1999/xlink" content-type="dwc:locality" xlink:type="simple">Changdong Village, near Gubaotun</named-content>; verbatimElevation: <named-content xmlns:xlink="http://www.w3.org/1999/xlink" content-type="dwc:verbatimElevation" xlink:type="simple">980 m</named-content>; verbatimCoordinates: <named-content xmlns:xlink="http://www.w3.org/1999/xlink" content-type="dwc:verbatimCoordinates" xlink:type="simple"><named-content content-type="dwc:verbatimCoordinates" xlink:type="simple">110.1668°E, 24.0970°N</named-content></named-content>; <bold>Identification:</bold> identifiedBy: <named-content xmlns:xlink="http://www.w3.org/1999/xlink" content-type="dwc:identifiedBy" xlink:type="simple">K. Yu</named-content>; <bold>Event:</bold> eventID: <named-content xmlns:xlink="http://www.w3.org/1999/xlink" content-type="dwc:eventID" xlink:type="simple">HBUARA#2022-138</named-content>; eventDate: <named-content xmlns:xlink="http://www.w3.org/1999/xlink" content-type="dwc:eventDate" xlink:type="simple">3 Aug 2022</named-content>; <bold>Record Level:</bold> institutionCode: <named-content xmlns:xlink="http://www.w3.org/1999/xlink" content-type="dwc:institutionCode" xlink:type="simple">MHBU-ARA-00023657</named-content></p></list-item><list-item><p><bold>Type status:</bold> <named-content xmlns:xlink="http://www.w3.org/1999/xlink" content-type="dwc:typeStatus" xlink:type="simple">Paratype</named-content>. <bold>Occurrence:</bold> recordedBy: <named-content xmlns:xlink="http://www.w3.org/1999/xlink" content-type="dwc:recordedBy" xlink:type="simple">W. Feng</named-content>; sex: <named-content xmlns:xlink="http://www.w3.org/1999/xlink" content-type="dwc:sex" xlink:type="simple">1 male, 1 female</named-content>; occurrenceID: <named-content xmlns:xlink="http://www.w3.org/1999/xlink" content-type="dwc:occurrenceID" xlink:type="simple">610035A4-763C-5D07-96BD-476A82FC3241</named-content>; <bold>Taxon:</bold> scientificName: <named-content xmlns:xlink="http://www.w3.org/1999/xlink" content-type="dwc:scientificName" xlink:type="simple"><italic><tp:taxon-name><tp:taxon-name-part taxon-name-part-type="genus" reg="Cyclocosmia">Cyclocosmia</tp:taxon-name-part><tp:taxon-name-part taxon-name-part-type="species" reg="ruyi">ruyi</tp:taxon-name-part></tp:taxon-name></italic> Yu &amp; Zhang, sp. n.</named-content>; <bold>Location:</bold> country: <named-content xmlns:xlink="http://www.w3.org/1999/xlink" content-type="dwc:country" xlink:type="simple">China</named-content>; stateProvince: <named-content xmlns:xlink="http://www.w3.org/1999/xlink" content-type="dwc:stateProvince" xlink:type="simple">Guangxi</named-content>; county: <named-content xmlns:xlink="http://www.w3.org/1999/xlink" content-type="dwc:county" xlink:type="simple">Jinxiu</named-content>; locality: <named-content xmlns:xlink="http://www.w3.org/1999/xlink" content-type="dwc:locality" xlink:type="simple">Changdong Village, near Gubaotun</named-content>; verbatimElevation: <named-content xmlns:xlink="http://www.w3.org/1999/xlink" content-type="dwc:verbatimElevation" xlink:type="simple">980 m</named-content>; verbatimCoordinates: <named-content xmlns:xlink="http://www.w3.org/1999/xlink" content-type="dwc:verbatimCoordinates" xlink:type="simple"><named-content content-type="dwc:verbatimCoordinates" xlink:type="simple">110.1668°E, 24.0970°N</named-content></named-content>; <bold>Identification:</bold> identifiedBy: <named-content xmlns:xlink="http://www.w3.org/1999/xlink" content-type="dwc:identifiedBy" xlink:type="simple">K. Yu</named-content>; <bold>Event:</bold> eventDate: <named-content xmlns:xlink="http://www.w3.org/1999/xlink" content-type="dwc:eventDate" xlink:type="simple">7 Oct 2022</named-content>; <bold>Record Level:</bold> institutionCode: <named-content xmlns:xlink="http://www.w3.org/1999/xlink" content-type="dwc:institutionCode" xlink:type="simple">MHBU-ARA-00023658~00023659</named-content></p></list-item><list-item><p><bold>Type status:</bold> <named-content xmlns:xlink="http://www.w3.org/1999/xlink" content-type="dwc:typeStatus" xlink:type="simple">Paratype</named-content>. <bold>Occurrence:</bold> recordedBy: <named-content xmlns:xlink="http://www.w3.org/1999/xlink" content-type="dwc:recordedBy" xlink:type="simple">W. Feng</named-content>; sex: <named-content xmlns:xlink="http://www.w3.org/1999/xlink" content-type="dwc:sex" xlink:type="simple">1 male (raised by C. Li and matured on 1 Oct 2022)</named-content>; occurrenceID: <named-content xmlns:xlink="http://www.w3.org/1999/xlink" content-type="dwc:occurrenceID" xlink:type="simple">06EAD122-F12C-5D31-91A6-9B73D04E142A</named-content>; <bold>Taxon:</bold> scientificName: <named-content xmlns:xlink="http://www.w3.org/1999/xlink" content-type="dwc:scientificName" xlink:type="simple"><italic><tp:taxon-name><tp:taxon-name-part taxon-name-part-type="genus" reg="Cyclocosmia">Cyclocosmia</tp:taxon-name-part><tp:taxon-name-part taxon-name-part-type="species" reg="ruyi">ruyi</tp:taxon-name-part></tp:taxon-name></italic> Yu &amp; Zhang, sp. n.</named-content>; <bold>Location:</bold> country: <named-content xmlns:xlink="http://www.w3.org/1999/xlink" content-type="dwc:country" xlink:type="simple">China</named-content>; stateProvince: <named-content xmlns:xlink="http://www.w3.org/1999/xlink" content-type="dwc:stateProvince" xlink:type="simple">Guangxi</named-content>; county: <named-content xmlns:xlink="http://www.w3.org/1999/xlink" content-type="dwc:county" xlink:type="simple">Jinxiu</named-content>; locality: <named-content xmlns:xlink="http://www.w3.org/1999/xlink" content-type="dwc:locality" xlink:type="simple">Changdong Village, near Gubaotun</named-content>; verbatimElevation: <named-content xmlns:xlink="http://www.w3.org/1999/xlink" content-type="dwc:verbatimElevation" xlink:type="simple">980 m</named-content>; verbatimCoordinates: <named-content xmlns:xlink="http://www.w3.org/1999/xlink" content-type="dwc:verbatimCoordinates" xlink:type="simple"><named-content content-type="dwc:verbatimCoordinates" xlink:type="simple">110.1668°E, 24.0970°N</named-content></named-content>; <bold>Identification:</bold> identifiedBy: <named-content xmlns:xlink="http://www.w3.org/1999/xlink" content-type="dwc:identifiedBy" xlink:type="simple">K. Yu</named-content>; <bold>Event:</bold> eventDate: <named-content xmlns:xlink="http://www.w3.org/1999/xlink" content-type="dwc:eventDate" xlink:type="simple">29 June 2022</named-content>; <bold>Record Level:</bold> institutionCode: <named-content xmlns:xlink="http://www.w3.org/1999/xlink" content-type="dwc:institutionCode" xlink:type="simple">MHBU-ARA-00023660</named-content></p></list-item><list-item><p><bold>Type status:</bold> <named-content xmlns:xlink="http://www.w3.org/1999/xlink" content-type="dwc:typeStatus" xlink:type="simple">Other material</named-content>. <bold>Occurrence:</bold> recordedBy: <named-content xmlns:xlink="http://www.w3.org/1999/xlink" content-type="dwc:recordedBy" xlink:type="simple">W. Feng</named-content>; sex: <named-content xmlns:xlink="http://www.w3.org/1999/xlink" content-type="dwc:sex" xlink:type="simple">1 male (penultimate)</named-content>; occurrenceID: <named-content xmlns:xlink="http://www.w3.org/1999/xlink" content-type="dwc:occurrenceID" xlink:type="simple">D52EA05E-D9A1-5B54-A681-5608F39BA65E</named-content>; <bold>Taxon:</bold> scientificName: <named-content xmlns:xlink="http://www.w3.org/1999/xlink" content-type="dwc:scientificName" xlink:type="simple"><italic><tp:taxon-name><tp:taxon-name-part taxon-name-part-type="genus" reg="Cyclocosmia">Cyclocosmia</tp:taxon-name-part><tp:taxon-name-part taxon-name-part-type="species" reg="ruyi">ruyi</tp:taxon-name-part></tp:taxon-name></italic> Yu &amp; Zhang, sp. n.</named-content>; <bold>Location:</bold> country: <named-content xmlns:xlink="http://www.w3.org/1999/xlink" content-type="dwc:country" xlink:type="simple">China</named-content>; stateProvince: <named-content xmlns:xlink="http://www.w3.org/1999/xlink" content-type="dwc:stateProvince" xlink:type="simple">Guangxi</named-content>; county: <named-content xmlns:xlink="http://www.w3.org/1999/xlink" content-type="dwc:county" xlink:type="simple">Jinxiu</named-content>; locality: <named-content xmlns:xlink="http://www.w3.org/1999/xlink" content-type="dwc:locality" xlink:type="simple">Changdong Village, near Gubaotun</named-content>; verbatimElevation: <named-content xmlns:xlink="http://www.w3.org/1999/xlink" content-type="dwc:verbatimElevation" xlink:type="simple">980 m</named-content>; verbatimCoordinates: <named-content xmlns:xlink="http://www.w3.org/1999/xlink" content-type="dwc:verbatimCoordinates" xlink:type="simple"><named-content content-type="dwc:verbatimCoordinates" xlink:type="simple">110.1668°E, 24.0970°N</named-content></named-content>; <bold>Identification:</bold> identifiedBy: <named-content xmlns:xlink="http://www.w3.org/1999/xlink" content-type="dwc:identifiedBy" xlink:type="simple">Kun Yu</named-content>; <bold>Event:</bold> eventDate: <named-content xmlns:xlink="http://www.w3.org/1999/xlink" content-type="dwc:eventDate" xlink:type="simple">July 2017</named-content>; <bold>Record Level:</bold> institutionCode: <named-content xmlns:xlink="http://www.w3.org/1999/xlink" content-type="dwc:institutionCode" xlink:type="simple">CKYH (DNA voucher number: KYU081)</named-content></p></list-item><list-item><p><bold>Type status:</bold> <named-content xmlns:xlink="http://www.w3.org/1999/xlink" content-type="dwc:typeStatus" xlink:type="simple">Other material</named-content>. <bold>Occurrence:</bold> recordedBy: <named-content xmlns:xlink="http://www.w3.org/1999/xlink" content-type="dwc:recordedBy" xlink:type="simple">W. Feng</named-content>; sex: <named-content xmlns:xlink="http://www.w3.org/1999/xlink" content-type="dwc:sex" xlink:type="simple">2 females (1 adult &amp; 1 subadult)</named-content>; occurrenceID: <named-content xmlns:xlink="http://www.w3.org/1999/xlink" content-type="dwc:occurrenceID" xlink:type="simple">ED50D521-B57C-5E45-9B27-22057CFBEE25</named-content>; <bold>Taxon:</bold> scientificName: <named-content xmlns:xlink="http://www.w3.org/1999/xlink" content-type="dwc:scientificName" xlink:type="simple"><italic><tp:taxon-name><tp:taxon-name-part taxon-name-part-type="genus" reg="Cyclocosmia">Cyclocosmia</tp:taxon-name-part><tp:taxon-name-part taxon-name-part-type="species" reg="ruyi">ruyi</tp:taxon-name-part></tp:taxon-name></italic> Yu &amp; Zhang, sp. n.</named-content>; <bold>Location:</bold> country: <named-content xmlns:xlink="http://www.w3.org/1999/xlink" content-type="dwc:country" xlink:type="simple">China</named-content>; stateProvince: <named-content xmlns:xlink="http://www.w3.org/1999/xlink" content-type="dwc:stateProvince" xlink:type="simple">Guangxi</named-content>; county: <named-content xmlns:xlink="http://www.w3.org/1999/xlink" content-type="dwc:county" xlink:type="simple">Jinxiu</named-content>; locality: <named-content xmlns:xlink="http://www.w3.org/1999/xlink" content-type="dwc:locality" xlink:type="simple">Changdong Village, near Gubaotun</named-content>; verbatimElevation: <named-content xmlns:xlink="http://www.w3.org/1999/xlink" content-type="dwc:verbatimElevation" xlink:type="simple">980 m</named-content>; verbatimCoordinates: <named-content xmlns:xlink="http://www.w3.org/1999/xlink" content-type="dwc:verbatimCoordinates" xlink:type="simple"><named-content content-type="dwc:verbatimCoordinates" xlink:type="simple">110.1668°E, 24.0970°N</named-content></named-content>; <bold>Identification:</bold> identifiedBy: <named-content xmlns:xlink="http://www.w3.org/1999/xlink" content-type="dwc:identifiedBy" xlink:type="simple">Kun Yu</named-content>; <bold>Event:</bold> eventDate: <named-content xmlns:xlink="http://www.w3.org/1999/xlink" content-type="dwc:eventDate" xlink:type="simple">July 2017</named-content>; <bold>Record Level:</bold> institutionCode: <named-content xmlns:xlink="http://www.w3.org/1999/xlink" content-type="dwc:institutionCode" xlink:type="simple">CKYH (the subadult female were used for DNA extraction, DNA voucher number: KYU082)</named-content></p></list-item></list></tp:treatment-sec><tp:treatment-sec sec-type="Description"><title>Description</title><p><bold>Female (Holotype, MHBU-ARA-00023656).</bold> Sclerotised parts of body mostly reddish-brown, membranes cream, cephalon and fovea slightly darker, opisthosoma yellowish-brown, but gradually darkens posteriorly, opisthosomal disc dark brown (Fig. <xref ref-type="fig" rid="F8259660">5</xref>C). Colour slightly darker in life, especially cephalon and chelicerae (Fig. <xref ref-type="fig" rid="F8259644">2</xref>C–F). Total length (not including chelicerae) 18.48. Carapace smooth, 7.93 long, 7.37 wide. Eyes on low mound, eye group 0.79 long, 2.10 wide anteriorly, 2.09 wide posteriorly. Eye diameters and interdistance: AME 0.24, ALE 0.43, PME 0.20, PLE 0.30, ALE–AME 0.36, AME–ALE 0.41, PME–PME 0.18, PME–PLE 0.21, ALE–PLE 0.15, MOA 0.84 long, front width 0.85, back width 1.47. Chelicerae robust, promargin of cheliceral groove with 12 and retromargin with 10 denticles of different sizes, arranged in irregular rows. Rastellum carrying one retrolateral-proximal spine and ca. 10 distal spines. Maxillae 3.28 long, 2.06 wide, carrying 12/9 cuspules in prolateral-proximal corner and many weaker spicules all over ventral surface. Labium 1.43 long, 2.00 wide, carrying two cuspules. Sternum 5.47 long. 4.83 wide, three pairs of sigilla present, two anterior pairs small, anterior one closer to margin than median one, posterior pair of sigilla large, medially fused.</p><p>Measurements of palp: 13.95 (5.28, 2.41, 3.05, 3.21). Legs relatively short and robust, without scopula. Measurements of legs: I 15.98 (5.68, 2.78, 3.59, 2.34, 1.59), II 14.02 (4.92, 2.27, 2.94, 2.18, 1.71), III 13.65 (4.79, 2.59, 2.04, 2.35, 1.88), IV 16.59 (5.39, 2.73, 2.92, 3.24, 2.31). Leg formula 4213. Palpal claw with one proximal tooth on common base and one denticle slightly closer to front base of that tooth, the tooth with one small denticle each front and back surface. Each claw of leg tarsus with one small denticle and one larger tooth near base. Spination: Palp, patella 1 pv distal spine, tibia pv 36/33, rv 35/37, tarsus pv 41/42, rv 57/50; legs I, tibia pv 29/22, rv 39/31, metatarsus pv 40/38, rv 44/35, tarsus pv 27/26, rv 19/21; II, tibia pv 14/11, rv 11/15, metatarsus pv 34/30, rv 19/16, tarsus pv 25/23, rv 10/11; III–IV with many pd and distodorsal spines on patellae and tibiae, d and pd spines on metatarsus III and pd spines on metatarsus IV, 5/4 pd distal spines on metatarsus III, 12/14 pd to ventral distal spines on tarsus III, some of spines on Legs III–IV difficult to distinguish from stiff bristles.</p><p>Trichobothria: Palp, tibia with 3 pd, 2 rd in proximal half, tarsus with 8/9 pd (one of trichobothrial sockets carrying two trichobothria on right metatarsus), arranged on irregular oblique row; Legs I, tibia with 4 pd, 4 rd in proximal half, metatarsus with 6 d in distal half, tarsus with 13/14 d, irregularly arranged; Legs II–IV share similar trichobothrial position and arrangement to I; II, tibia 4 pd, 4 rd, metatarsus 6/5 d, tarsus 14/15 d; III, tibia 3/4 pd, 3 rd, metatarsus 6/5 d, tarsus 14/18 d; IV, tibia 5 pd, 5 rd, metatarsus 5 d, tarsus 9 d.</p><p>Opisthosoma 9.15 long. Opisthosomal disc 11.33 in diameter, carrying ca. 35 bristles on each rib angle, with three pairs of muscle impressions centrally, two longitudinal ribs separating upper muscle impressions from each other, two transversal ribs separating upper and median pair of muscle impressions, ends of lower transversal rib not connected to radial ribs, ribs between muscle impressions slightly fragmentised; with 45 radial ribs around muscle impressions, each rib carrying tubercles in one row and many adjacent smaller rough granulations irregularly arranged besides the tubercles; no setae present on disc surface, except for three pairs of bristles on rims of muscle impressions (upper pair on inner lower corner of rim of upper muscle impressions, median pair on inner median part of rim of median muscle impressions and lower pair on inner upper part of rim of lower muscle impressions) (Fig. <xref ref-type="fig" rid="F8259660">5</xref>C). Posterior median spinnerets 1.25 long, posterior lateral spinnerets 3-segmented (Fig. <xref ref-type="fig" rid="F8259656">4</xref>J), 2.15 long.</p><p>Spermathecae long, distally curved inwards, ental margin concave near mid-point; with dense pores (Fig. <xref ref-type="fig" rid="F8259672">7</xref>A, 9C).</p><p><bold>Male (Paratype, MHBU-ARA-00023660).</bold> Sclerotised parts of body mostly reddish-black, membranes cream, leg tarsi slightly lighter than other segments (Fig. <xref ref-type="fig" rid="F8259644">2</xref>A–B). Opisthosoma yellowish-brown, ribs slightly darker (Fig. <xref ref-type="fig" rid="F8259656">4</xref>A–B). Total length (not including chelicerae) 16.50. Carapace 7.03 long, 6.29 wide, rather rough, with some transverse ridges on cephalon and dense pits. Eyes on low mound (Fig. <xref ref-type="fig" rid="F8259656">4</xref>G), eye group 0.78 long, 1.98 wide anteriorly, 1.90 wide posteriorly. Eye diameters and interdistance: AME 0.44, ALE 0.42, PME 0.32, PLE 0.28, AME–AME 0.18, AME–ALE 0.26, ALE–PLE 0.24, PME–PME 0.82, PME–PLE 0.06, MOA 0.81 long, front width 1.03, back width 1.29. Chelicerae relatively weaker than female, promargin of cheliceral groove with 13/15 and retromargin with 11/10 denticles of different sizes. Rastellum carrying one retrolateral-proximal spine and 7/6 distal spines. Maxillae 3.16 long, 1.65 wide, carrying 10 cuspules in prolateral-proximal corner. Labium 1.07 long, 1.54 wide, carrying two cuspules. Sternum 5.47 long. 4.83 wide, with three pairs of sigilla (Fig. <xref ref-type="fig" rid="F8259656">4</xref>E) like female in position and shape.</p><p>Measurements of palp: 14.33 (5.58, 2.52, 4.51, 1.72). Legs relatively short and robust, all tarsi present scopula. Measurements of legs: I 22.14 (7.33, 2.60, 5.27, 4.66, 2.28), II 19.43 (6.12, 2.57, 4.27, 4.26, 2.21), III 18.18 (5.47, 2.69, 3.16, 4.20, 2.66), IV 23.30 (6.68, 3.31, 4.46, 5.84, 3.01). Leg formula 4123. Claws of leg tarsus like female. Leg spination: I, tibia pv to rv 19 (pv 3, distally), metatarsus pv to rv 20, tarsus pl to pv 14/13, v 1/2, rv 11/8; II, tibia pv to rv 19, metatarsus pv to rv 25, tarsus pl to pv 11/13, v 2/3, rv 20/21; III–IV with many spines (Fig. <xref ref-type="fig" rid="F8279534">10</xref>A), but none on dorsal and retrolateral sides of tibiae III–IV and retrolateral side of metatarsus IV, most spines on legs III–IV difficult to distinguish from stiff bristles.</p><p>Trichobothria: Palp, tibia with 5 d in proximal half, cymbium with 7/6 d in distal half, arranged in an irregularly oblique row; Legs I, tibia with 4 pd, 4 rd in proximal half, metatarsus with 5 d in distal half, tarsus with 19/14 d, irregularly arranged; Legs II–IV share similar trichobothrial position and arrangement to I; II, tibia 4 pd, 4 rd, metatarsus 5/6 d, tarsus 16/14 d; III, tibia 4/3 pd, 4 rd, metatarsus 3 d, tarsus 17/15 d; IV, tibia 4 pd, 4 rd, metatarsus 4/5 d, tarsus 8/7 d.</p><p>Opisthosoma 8.05 long, disc 7.94 in diameter, with ca. 30 bristles on each rib angle (Fig. <xref ref-type="fig" rid="F8279613">11</xref>A). Muscle impressions and ribs between muscle impressions as in female, but not strongly sclerotised; 45 radial ribs present (Fig. <xref ref-type="fig" rid="F8259660">5</xref>A), without tubercles. Bristles of disc like female in number and position. Posterior median spinnerets 1.00 long, posterior lateral spinnerets 3-segmented (Fig. <xref ref-type="fig" rid="F8259656">4</xref>I), 2.77 long.</p><p>Embolus slender, tapering gradually into a fine tip that widens at its tip, to form a hook-like structure (Fig. <xref ref-type="fig" rid="F8259668">6</xref>D).</p><p><bold>Juveniles. First instar spiderling (Fig. <xref ref-type="fig" rid="F8259676">8</xref>D–F)</bold>: body length 2.68 (not including chelicerae), carapace 0.96 long, 0.87 wide, abdomen oval, without opisthosomal disc, but three upper pairs of impressions (rows of impression I–III) and two lower unpaired transverse impressions (rows of impression IV–V) posteriorly (Fig. <xref ref-type="fig" rid="F8259676">8</xref>E–F); rastellum absent, front surface of chelicerae carrying one row of small spines. <bold>Second instar spiderling (Fig. <xref ref-type="fig" rid="F8259676">8</xref>G–J)</bold>: body length 3.17 (not including chelicerae), carapace 1.01 long, 0.96 wide, opisthosomal disc present, with ca. 40–45 radial ribs, carrying one bristle on each rib angle, upper muscle impressions kidney shaped (with elevated subcentral zone) (Fig. <xref ref-type="fig" rid="F8259676">8</xref>J); rastellum present, carrying one retrolateral-proximal spine and one distal spine (Fig. <xref ref-type="fig" rid="F8259676">8</xref>I). <bold>Subadult male (penultimate)</bold> like female in overall appearance and disc pattern, but palpal tarsi swollen proximally.</p><p><bold>Variation between adults (both sexes).</bold> Count of radial ribs on female disc: 42–46 (n = 4); count of radial ribs on male disc: 44–48 (n = 2). Outlines of tip edges of embolus are slightly different in two males: relatively protracted in one, whereas relatively blunt in another one; apophysis of embolic tip show different sizes amongst two individuals (Fig. <xref ref-type="fig" rid="F8259668">6</xref>D–E). No obvious variation of embolic details observed between two palps in same individual.</p></tp:treatment-sec><tp:treatment-sec sec-type="Diagnosis"><title>Diagnosis</title><p>The new species can be distinguished from the American congeners, <italic><tp:taxon-name><tp:taxon-name-part taxon-name-part-type="genus" reg="Cyclocosmia">Cyclocosmia</tp:taxon-name-part><tp:taxon-name-part taxon-name-part-type="species" reg="loricata">loricata</tp:taxon-name-part></tp:taxon-name></italic> (C. L. Koch, 1842), <italic><tp:taxon-name><tp:taxon-name-part taxon-name-part-type="genus" reg="Cyclocosmia">C.</tp:taxon-name-part><tp:taxon-name-part taxon-name-part-type="species" reg="torreya">torreya</tp:taxon-name-part></tp:taxon-name></italic> Gertsch &amp; Platnick, 1975 and <italic><tp:taxon-name><tp:taxon-name-part taxon-name-part-type="genus" reg="Cyclocosmia">C.</tp:taxon-name-part><tp:taxon-name-part taxon-name-part-type="species" reg="truncata">truncata</tp:taxon-name-part></tp:taxon-name></italic> (Hentz, 1841), by the more dense pores on spermathecae and the tips of spermathecae not processing lateral lobes (Fig. <xref ref-type="fig" rid="F8259672">7</xref>A–B, Fig. <xref ref-type="fig" rid="F8277753">9</xref>C–F), whereas the pores are relatively sparse and the lobes are well developed in the latter three species (see <xref ref-type="bibr" rid="B8259591">Gertsch and Platnick (1975)</xref>: figs. 25–27).</p><p>In females, the new species can be distinguished from all Asian congeners (except for <italic><tp:taxon-name><tp:taxon-name-part taxon-name-part-type="genus" reg="Cyclocosmia">C.</tp:taxon-name-part><tp:taxon-name-part taxon-name-part-type="species" reg="lannaensis">lannaensis</tp:taxon-name-part></tp:taxon-name></italic> Schwendinger, 2005) by the presence of tubercles on radial ribs (Fig. <xref ref-type="fig" rid="F8259660">5</xref>C–D) and spermathecae distally curved inwards (Fig. <xref ref-type="fig" rid="F8259672">7</xref>C–F, Fig. <xref ref-type="fig" rid="F8277753">9</xref>C–F). However, females can be distinguished from <italic><tp:taxon-name><tp:taxon-name-part taxon-name-part-type="genus" reg="Cyclocosmia">C.</tp:taxon-name-part><tp:taxon-name-part taxon-name-part-type="species" reg="lannaensis">lannaensis</tp:taxon-name-part></tp:taxon-name></italic> by the following: (1) surface of radial ribs rather rough, with large number of small granulations (Fig. <xref ref-type="fig" rid="F9221045">12</xref>A); and (2) the lower transversal rib between upper and median muscle impressions is separated from radial ribs (Fig. <xref ref-type="fig" rid="F8259660">5</xref>C–D, 12A); whereas in <italic><tp:taxon-name><tp:taxon-name-part taxon-name-part-type="genus" reg="Cyclocosmia">C.</tp:taxon-name-part><tp:taxon-name-part taxon-name-part-type="species" reg="lannaensis">lannaensis</tp:taxon-name-part></tp:taxon-name></italic>, surface of radial ribs is relatively smooth, without small granulations (Fig. <xref ref-type="fig" rid="F9221045">12</xref>B; <xref ref-type="bibr" rid="B8259582">Schwendinger (2005)</xref>: fig. 51), the lower transversal rib between upper and median muscle impressions is connected to radial ribs (Fig. <xref ref-type="fig" rid="F9221045">12</xref>B; <xref ref-type="bibr" rid="B8259582">Schwendinger (2005)</xref>: fig. 49). Further, females of the new species can also be distinguished from <italic><tp:taxon-name><tp:taxon-name-part taxon-name-part-type="genus" reg="Cyclocosmia">C.</tp:taxon-name-part><tp:taxon-name-part taxon-name-part-type="species" reg="siamensis">siamensis</tp:taxon-name-part></tp:taxon-name></italic> Schwendinger, 2005 by the absence of setae on the radial ribs (Fig. <xref ref-type="fig" rid="F8259660">5</xref>C–D), whereas setae are well developed on the radial ribs of disc in <italic><tp:taxon-name><tp:taxon-name-part taxon-name-part-type="genus" reg="Cyclocosmia">C.</tp:taxon-name-part><tp:taxon-name-part taxon-name-part-type="species" reg="siamensis">siamensis</tp:taxon-name-part></tp:taxon-name></italic> (see <xref ref-type="bibr" rid="B8259582">Schwendinger (2005)</xref>: figs. 23–24). Females can be further distinguished from <italic><tp:taxon-name><tp:taxon-name-part taxon-name-part-type="genus" reg="Cyclocosmia">C.</tp:taxon-name-part><tp:taxon-name-part taxon-name-part-type="species" reg="ricketti">ricketti</tp:taxon-name-part></tp:taxon-name></italic> (Pocock, 1901) and <italic><tp:taxon-name><tp:taxon-name-part taxon-name-part-type="genus" reg="Cyclocosmia">C.</tp:taxon-name-part><tp:taxon-name-part taxon-name-part-type="species" reg="subricketti">subricketti</tp:taxon-name-part></tp:taxon-name></italic> Yu &amp; Zhang, 2018 by: (1) the reduced number of radial ribs (count = 42–46); (2) absence of many small bristles on the clypeus (Fig. <xref ref-type="fig" rid="F8277753">9</xref>A), whereas in the latter two species, more than 60 radial ribs are present on the opisthosomal disc (Fig. <xref ref-type="fig" rid="F9221045">12</xref>C; <xref ref-type="bibr" rid="B9223763">Yu and Zhang (2018)</xref>: fig. 5G) and many small bristles are present on clypeus (Fig. <xref ref-type="fig" rid="F8277753">9</xref>B; <xref ref-type="bibr" rid="B8259582">Schwendinger (2005)</xref>: fig. 2). Females can be further distinguished from both <italic><tp:taxon-name><tp:taxon-name-part taxon-name-part-type="genus" reg="Cyclocosmia">C.</tp:taxon-name-part><tp:taxon-name-part taxon-name-part-type="species" reg="latusicosta">latusicosta</tp:taxon-name-part></tp:taxon-name></italic> and <italic><tp:taxon-name><tp:taxon-name-part taxon-name-part-type="genus" reg="Cyclocosmia">C.</tp:taxon-name-part><tp:taxon-name-part taxon-name-part-type="species" reg="liui">liui</tp:taxon-name-part></tp:taxon-name></italic> Xu, Xu &amp; Li, 2017 by the absence of an elevated central zone in either the upper or median pair of muscle impressions (Fig. <xref ref-type="fig" rid="F8259660">5</xref>C–D), whereas these are present in the upper muscle impressions of <italic><tp:taxon-name><tp:taxon-name-part taxon-name-part-type="genus" reg="Cyclocosmia">C.</tp:taxon-name-part><tp:taxon-name-part taxon-name-part-type="species" reg="latusicosta">latusicosta</tp:taxon-name-part></tp:taxon-name></italic> forming endocentric concavities (Fig. <xref ref-type="fig" rid="F9221045">12</xref>D; <xref ref-type="bibr" rid="B8259619">Zhu et al. (2006)</xref>: fig. 6B); or present in the median muscle impressions of <italic><tp:taxon-name><tp:taxon-name-part taxon-name-part-type="genus" reg="Cyclocosmia">C.</tp:taxon-name-part><tp:taxon-name-part taxon-name-part-type="species" reg="liui">liui</tp:taxon-name-part></tp:taxon-name></italic> (<xref ref-type="bibr" rid="B8259609">Xu et al. (2017)</xref>: 83, fig. 3C).</p><p>In males, the new species can be distinguished from <italic><tp:taxon-name><tp:taxon-name-part taxon-name-part-type="genus" reg="Cyclocosmia">C.</tp:taxon-name-part><tp:taxon-name-part taxon-name-part-type="species" reg="latusicosta">latusicosta</tp:taxon-name-part></tp:taxon-name></italic>, <italic><tp:taxon-name><tp:taxon-name-part taxon-name-part-type="genus" reg="Cyclocosmia">C.</tp:taxon-name-part><tp:taxon-name-part taxon-name-part-type="species" reg="ricketti">ricketti</tp:taxon-name-part></tp:taxon-name></italic>, <italic><tp:taxon-name><tp:taxon-name-part taxon-name-part-type="genus" reg="Cyclocosmia">C.</tp:taxon-name-part><tp:taxon-name-part taxon-name-part-type="species" reg="sublatusicosta">sublatusicosta</tp:taxon-name-part></tp:taxon-name></italic> and <italic><tp:taxon-name><tp:taxon-name-part taxon-name-part-type="genus" reg="Cyclocosmia">C.</tp:taxon-name-part><tp:taxon-name-part taxon-name-part-type="species" reg="subricketti">subricketti</tp:taxon-name-part></tp:taxon-name></italic> by the following: (1) the presence of scopula on ventral tarsi IV (Fig. <xref ref-type="fig" rid="F8279534">10</xref>A); and (2) presence of more setae irregularly arranged on the dorsal abdominal ribs (Fig. <xref ref-type="fig" rid="F8279613">11</xref>A), whereas in <italic><tp:taxon-name><tp:taxon-name-part taxon-name-part-type="genus" reg="Cyclocosmia">C.</tp:taxon-name-part><tp:taxon-name-part taxon-name-part-type="species" reg="latusicosta">latusicosta</tp:taxon-name-part></tp:taxon-name></italic>, <italic><tp:taxon-name><tp:taxon-name-part taxon-name-part-type="genus" reg="Cyclocosmia">C.</tp:taxon-name-part><tp:taxon-name-part taxon-name-part-type="species" reg="ricketti">ricketti</tp:taxon-name-part></tp:taxon-name></italic>, <italic><tp:taxon-name><tp:taxon-name-part taxon-name-part-type="genus" reg="Cyclocosmia">C.</tp:taxon-name-part><tp:taxon-name-part taxon-name-part-type="species" reg="sublatusicosta">sublatusicosta</tp:taxon-name-part></tp:taxon-name></italic> and <italic><tp:taxon-name><tp:taxon-name-part taxon-name-part-type="genus" reg="Cyclocosmia">C.</tp:taxon-name-part><tp:taxon-name-part taxon-name-part-type="species" reg="subricketti">subricketti</tp:taxon-name-part></tp:taxon-name></italic>, the scopula is absent on ventral tarsi IV (Fig. <xref ref-type="fig" rid="F8279534">10</xref>B), the dorsal abdominal ribs have only a row of sparse setae only similarly dense distally (Fig. <xref ref-type="fig" rid="F8279613">11</xref>B). Males of the new species can be further distinguished from <italic><tp:taxon-name><tp:taxon-name-part taxon-name-part-type="genus" reg="Cyclocosmia">C.</tp:taxon-name-part><tp:taxon-name-part taxon-name-part-type="species" reg="ricketti">ricketti</tp:taxon-name-part></tp:taxon-name></italic>, <italic><tp:taxon-name><tp:taxon-name-part taxon-name-part-type="genus" reg="Cyclocosmia">C.</tp:taxon-name-part><tp:taxon-name-part taxon-name-part-type="species" reg="sublatusicosta">sublatusicosta</tp:taxon-name-part></tp:taxon-name></italic> and <italic><tp:taxon-name><tp:taxon-name-part taxon-name-part-type="genus" reg="Cyclocosmia">C.</tp:taxon-name-part><tp:taxon-name-part taxon-name-part-type="species" reg="subricketti">subricketti</tp:taxon-name-part></tp:taxon-name></italic> by: (1) the reduced number of radial ribs (count = 44–48) (Fig. <xref ref-type="fig" rid="F8259660">5</xref>A–B); (2) in prolateral view, the apophysis of the embolic tip points laterally (Fig. <xref ref-type="fig" rid="F8259668">6</xref>D–E), whereas in <italic><tp:taxon-name><tp:taxon-name-part taxon-name-part-type="genus" reg="Cyclocosmia">C.</tp:taxon-name-part><tp:taxon-name-part taxon-name-part-type="species" reg="ricketti">ricketti</tp:taxon-name-part></tp:taxon-name></italic>, <italic><tp:taxon-name><tp:taxon-name-part taxon-name-part-type="genus" reg="Cyclocosmia">C.</tp:taxon-name-part><tp:taxon-name-part taxon-name-part-type="species" reg="sublatusicosta">sublatusicosta</tp:taxon-name-part></tp:taxon-name></italic> and <italic><tp:taxon-name><tp:taxon-name-part taxon-name-part-type="genus" reg="Cyclocosmia">C.</tp:taxon-name-part><tp:taxon-name-part taxon-name-part-type="species" reg="subricketti">subricketti</tp:taxon-name-part></tp:taxon-name></italic>, more than 60 radial ribs are present on the opisthosomal disc (<xref ref-type="bibr" rid="B9223772">Lin et al. (2022)</xref>: fig. 1D; <xref ref-type="bibr" rid="B9223763">Yu and Zhang (2018)</xref>: figs 8B–C); while in prolateral view, the apophysis of the embolic tip points dorsally (<xref ref-type="bibr" rid="B9223772">Lin et al. (2022)</xref>: fig. 5D). Males can be further distinguished from <italic><tp:taxon-name><tp:taxon-name-part taxon-name-part-type="genus" reg="Cyclocosmia">C.</tp:taxon-name-part><tp:taxon-name-part taxon-name-part-type="species" reg="latusicosta">latusicosta</tp:taxon-name-part></tp:taxon-name></italic> by the absence of the elevated central zone in the upper muscle impression (Fig. <xref ref-type="fig" rid="F8259660">5</xref>A–B), whereas these are present in <italic><tp:taxon-name><tp:taxon-name-part taxon-name-part-type="genus" reg="Cyclocosmia">C.</tp:taxon-name-part><tp:taxon-name-part taxon-name-part-type="species" reg="latusicosta">latusicosta</tp:taxon-name-part></tp:taxon-name></italic> (Fig. <xref ref-type="fig" rid="F9221045">12</xref>D; <xref ref-type="bibr" rid="B9223763">Yu and Zhang (2018)</xref>: fig. 8A). Additionally, males can be distinguished from <italic><tp:taxon-name><tp:taxon-name-part taxon-name-part-type="genus" reg="Cyclocosmia">C.</tp:taxon-name-part><tp:taxon-name-part taxon-name-part-type="species" reg="lannaensis">lannaensis</tp:taxon-name-part></tp:taxon-name></italic> and <italic><tp:taxon-name><tp:taxon-name-part taxon-name-part-type="genus" reg="Cyclocosmia">C.</tp:taxon-name-part><tp:taxon-name-part taxon-name-part-type="species" reg="siamensis">siamensis</tp:taxon-name-part></tp:taxon-name></italic> by the lower transversal rib between upper and median muscle impressions being separated from radial ribs (Fig. <xref ref-type="fig" rid="F8259660">5</xref>A), whereas in <italic><tp:taxon-name><tp:taxon-name-part taxon-name-part-type="genus" reg="Cyclocosmia">C.</tp:taxon-name-part><tp:taxon-name-part taxon-name-part-type="species" reg="lannaensis">lannaensis</tp:taxon-name-part></tp:taxon-name></italic> and <italic><tp:taxon-name><tp:taxon-name-part taxon-name-part-type="genus" reg="Cyclocosmia">C.</tp:taxon-name-part><tp:taxon-name-part taxon-name-part-type="species" reg="siamensis">siamensis</tp:taxon-name-part></tp:taxon-name></italic>, the lower transversal rib between upper and median muscle impressions is connected to radial ribs (<xref ref-type="bibr" rid="B8259582">Schwendinger (2005)</xref>: figs. 28, 53).</p><sec sec-type="Remark"><title>Remark</title><p>Interspecific genetic distances (<italic>p</italic>-distance) on COI sequences between <italic><tp:taxon-name><tp:taxon-name-part taxon-name-part-type="genus" reg="Cyclocosmia">Cyclocosmia</tp:taxon-name-part><tp:taxon-name-part taxon-name-part-type="species" reg="ruyi">ruyi</tp:taxon-name-part></tp:taxon-name></italic> sp. nov. and five other Asian congeners (<italic><tp:taxon-name><tp:taxon-name-part taxon-name-part-type="genus" reg="Cyclocosmia">C.</tp:taxon-name-part><tp:taxon-name-part taxon-name-part-type="species" reg="lannaensis">lannaensis</tp:taxon-name-part></tp:taxon-name></italic>, <italic><tp:taxon-name><tp:taxon-name-part taxon-name-part-type="genus" reg="Cyclocosmia">C.</tp:taxon-name-part><tp:taxon-name-part taxon-name-part-type="species" reg="latusicosta">latusicosta</tp:taxon-name-part></tp:taxon-name></italic>, <italic><tp:taxon-name><tp:taxon-name-part taxon-name-part-type="genus" reg="Cyclocosmia">C.</tp:taxon-name-part><tp:taxon-name-part taxon-name-part-type="species" reg="ricketti">ricketti</tp:taxon-name-part></tp:taxon-name></italic>, <italic><tp:taxon-name><tp:taxon-name-part taxon-name-part-type="genus" reg="Cyclocosmia">C.</tp:taxon-name-part><tp:taxon-name-part taxon-name-part-type="species" reg="sublatusicosta">sublatusicosta</tp:taxon-name-part></tp:taxon-name></italic> and <italic><tp:taxon-name><tp:taxon-name-part taxon-name-part-type="genus" reg="Cyclocosmia">C.</tp:taxon-name-part><tp:taxon-name-part taxon-name-part-type="species" reg="subricketti">subricketti</tp:taxon-name-part></tp:taxon-name></italic>) form the range from 12.61% to 15.04%, which is considered comparable to interspecific genetic distances between <italic><tp:taxon-name><tp:taxon-name-part taxon-name-part-type="genus" reg="Cyclocosmia">C.</tp:taxon-name-part><tp:taxon-name-part taxon-name-part-type="species" reg="lannaensis">lannaensis</tp:taxon-name-part></tp:taxon-name></italic>, <italic><tp:taxon-name><tp:taxon-name-part taxon-name-part-type="genus" reg="Cyclocosmia">C.</tp:taxon-name-part><tp:taxon-name-part taxon-name-part-type="species" reg="latusicosta">latusicosta</tp:taxon-name-part></tp:taxon-name></italic> and <italic><tp:taxon-name><tp:taxon-name-part taxon-name-part-type="genus" reg="Cyclocosmia">C.</tp:taxon-name-part><tp:taxon-name-part taxon-name-part-type="species" reg="ricketti">ricketti</tp:taxon-name-part></tp:taxon-name></italic> (13.19% between <italic><tp:taxon-name><tp:taxon-name-part taxon-name-part-type="genus" reg="Cyclocosmia">C.</tp:taxon-name-part><tp:taxon-name-part taxon-name-part-type="species" reg="latusicosta">latusicosta</tp:taxon-name-part></tp:taxon-name></italic> and <italic><tp:taxon-name><tp:taxon-name-part taxon-name-part-type="genus" reg="Cyclocosmia">C.</tp:taxon-name-part><tp:taxon-name-part taxon-name-part-type="species" reg="ricketti">ricketti</tp:taxon-name-part></tp:taxon-name></italic>; 14.84% between <italic><tp:taxon-name><tp:taxon-name-part taxon-name-part-type="genus" reg="Cyclocosmia">C.</tp:taxon-name-part><tp:taxon-name-part taxon-name-part-type="species" reg="lannaensis">lannaensis</tp:taxon-name-part></tp:taxon-name></italic> and <italic><tp:taxon-name><tp:taxon-name-part taxon-name-part-type="genus" reg="Cyclocosmia">C.</tp:taxon-name-part><tp:taxon-name-part taxon-name-part-type="species" reg="latusicosta">latusicosta</tp:taxon-name-part></tp:taxon-name></italic>; 17.09% between <italic><tp:taxon-name><tp:taxon-name-part taxon-name-part-type="genus" reg="Cyclocosmia">C.</tp:taxon-name-part><tp:taxon-name-part taxon-name-part-type="species" reg="lannaensis">lannaensis</tp:taxon-name-part></tp:taxon-name></italic> and <italic><tp:taxon-name><tp:taxon-name-part taxon-name-part-type="genus" reg="Cyclocosmia">C.</tp:taxon-name-part><tp:taxon-name-part taxon-name-part-type="species" reg="ricketti">ricketti</tp:taxon-name-part></tp:taxon-name></italic>) and obvious higher than interspecific genetic distances between <italic><tp:taxon-name><tp:taxon-name-part taxon-name-part-type="genus" reg="Cyclocosmia">C.</tp:taxon-name-part><tp:taxon-name-part taxon-name-part-type="species" reg="ricketti">ricketti</tp:taxon-name-part></tp:taxon-name></italic>, <italic><tp:taxon-name><tp:taxon-name-part taxon-name-part-type="genus" reg="Cyclocosmia">C.</tp:taxon-name-part><tp:taxon-name-part taxon-name-part-type="species" reg="sublatusicosta">sublatusicosta</tp:taxon-name-part></tp:taxon-name></italic> and <italic><tp:taxon-name><tp:taxon-name-part taxon-name-part-type="genus" reg="Cyclocosmia">C.</tp:taxon-name-part><tp:taxon-name-part taxon-name-part-type="species" reg="subricketti">subricketti</tp:taxon-name-part></tp:taxon-name></italic> (3.45 ~ 3.60% between <italic><tp:taxon-name><tp:taxon-name-part taxon-name-part-type="genus" reg="Cyclocosmia">C.</tp:taxon-name-part><tp:taxon-name-part taxon-name-part-type="species" reg="sublatusicosta">sublatusicosta</tp:taxon-name-part></tp:taxon-name></italic> and <italic><tp:taxon-name><tp:taxon-name-part taxon-name-part-type="genus" reg="Cyclocosmia">C.</tp:taxon-name-part><tp:taxon-name-part taxon-name-part-type="species" reg="ricketti">ricketti</tp:taxon-name-part></tp:taxon-name></italic>; 6.30 ~ 6.45% between <italic><tp:taxon-name><tp:taxon-name-part taxon-name-part-type="genus" reg="Cyclocosmia">C.</tp:taxon-name-part><tp:taxon-name-part taxon-name-part-type="species" reg="ricketti">ricketti</tp:taxon-name-part></tp:taxon-name></italic> and <italic><tp:taxon-name><tp:taxon-name-part taxon-name-part-type="genus" reg="Cyclocosmia">C.</tp:taxon-name-part><tp:taxon-name-part taxon-name-part-type="species" reg="subricketti">subricketti</tp:taxon-name-part></tp:taxon-name></italic>; 6.60 ~ 6.90% between <italic><tp:taxon-name><tp:taxon-name-part taxon-name-part-type="genus" reg="Cyclocosmia">C.</tp:taxon-name-part><tp:taxon-name-part taxon-name-part-type="species" reg="subricketti">subricketti</tp:taxon-name-part></tp:taxon-name></italic> and <italic><tp:taxon-name><tp:taxon-name-part taxon-name-part-type="genus" reg="Cyclocosmia">C.</tp:taxon-name-part><tp:taxon-name-part taxon-name-part-type="species" reg="sublatusicosta">sublatusicosta</tp:taxon-name-part></tp:taxon-name></italic>). Interspecific genetic distances between <italic><tp:taxon-name><tp:taxon-name-part taxon-name-part-type="genus" reg="Cyclocosmia">C.</tp:taxon-name-part><tp:taxon-name-part taxon-name-part-type="species" reg="ruyi">ruyi</tp:taxon-name-part></tp:taxon-name></italic> sp. nov. and two American congeners (<italic><tp:taxon-name><tp:taxon-name-part taxon-name-part-type="genus" reg="Cyclocosmia">C.</tp:taxon-name-part><tp:taxon-name-part taxon-name-part-type="species" reg="loricata">loricata</tp:taxon-name-part></tp:taxon-name></italic> and <italic><tp:taxon-name><tp:taxon-name-part taxon-name-part-type="genus" reg="Cyclocosmia">C.</tp:taxon-name-part><tp:taxon-name-part taxon-name-part-type="species" reg="truncata">truncata</tp:taxon-name-part></tp:taxon-name></italic>) form the range from 15.17% to 22.86%, considered comparable to interspecific genetic distances between other Asian <italic><tp:taxon-name><tp:taxon-name-part taxon-name-part-type="genus" reg="Cyclocosmia">Cyclocosmia</tp:taxon-name-part></tp:taxon-name></italic> species and American <italic><tp:taxon-name><tp:taxon-name-part taxon-name-part-type="genus" reg="Cyclocosmia">Cyclocosmia</tp:taxon-name-part></tp:taxon-name></italic> species (15.59 ~ 23.69%; Table <xref ref-type="table" rid="T9191227">2</xref>).</p></sec></tp:treatment-sec><tp:treatment-sec sec-type="Etymology"><title>Etymology</title><p>The specific epithet is from the Chinese "如意” (<bold>rú yì</bold>), it is an auspicious blessing, meaning “everything goes well”; noun in apposition.</p></tp:treatment-sec><tp:treatment-sec sec-type="Biology"><title>Biology</title><p>All specimens were collected from moist slopes beside path cuts or hillside with abundant leaf litter (Fig. <xref ref-type="fig" rid="F8259642">1</xref>B). Burrows are usually with moss nearby. The entrance of burrow is closed by a thin trapdoor comprised of dead leaves, twigs and moss, sometimes with an extended rim (Fig. <xref ref-type="fig" rid="F8259642">1</xref>C–D). The burrow internally presents a wide upper and median portion (vestibule) and a constricted basal tube (Fig. <xref ref-type="fig" rid="F8259642">1</xref>E). Burrows of adult females are ca. 7–11 cm deep, shallower in juveniles.</p><p>Two mature males were obtained in early October, one matured in captivity from a subadult collected earlier (MHBU-ARA-00023660); another one was collected from the wild (MHBU-ARA-00023658). The collection of dust and soil on the body, shrunken abdomen and abrasion of some claws, indicate the latter one had perhaps been mature for some time. Two females were observed each carrying one egg sac on 3–4 August 2022. Daytime temperatures on those days ranged from a maximum of 30°C to a minimum of 20°C at night (perhaps relatively stable inside the burrow). When burrows were excavated, those females first tried to threaten by biting, before retreating to the constricted basal tube and blocking it with their abdominal disc, but leaving their egg sac behind themselves (Fig. <xref ref-type="fig" rid="F8259642">1</xref>F–G).</p><p>Two egg sacs were soon opened by the first author in the laboratory (10 August 2022). One of them had 147 live first instar spiderlings and same number of eggshells (Fig. <xref ref-type="fig" rid="F8259654">3</xref>A–B), the other had 158 fresh dead first instars, some eggshells and four eggs ready to hatch (this latter sac may have been ruined by accidental extrusion during carriage); no unfertilised eggs found. Living spiderlings were placed in a sunless incubator with 27°C and 95% humidity to nurture. After ca. 3–4 weeks (1–6 September 2022), they started to moult into second instars (Fig. <xref ref-type="fig" rid="F8259654">3</xref>C–E). The practical period of first instar stage is unknown, because the hatching time is uncertain, but presumably not too much longer.</p><p>First instar spiderlings present a few of small spines on the front surface of the chelicerae, which do not seem homologous to those of the rastellum because of their deviation in position, arrangement and shape. These spines were developed before the hatching (Fig. <xref ref-type="fig" rid="F8259676">8</xref>C) and partly missing in some emerged first instars, which indicates they may be potentially used to puncture the eggshell. The opisthosomal disc was shaped up after moulting to second instar, three pairs of muscle impression were positionally corresponding to rows of impression II–IV in first instar; rows of impression I and V of first instar disappeared after moulting into second instar. These spiderlings seem very sensitive to light (even in early stage of first instar when their eyes were not well developed), they were very agitated under artificial lighting, but soon regained their sedentary composure after lighting was removed.</p></tp:treatment-sec><tp:treatment-sec sec-type="Distribution"><title>Distribution</title><p>Known only from the type locality of Guangxi, China (Fig. <xref ref-type="fig" rid="F9219817">13</xref>).</p></tp:treatment-sec><tp:treatment-sec sec-type="DNA barcode"><title>DNA barcode</title><p>AGATATTGGAACTCTTTATTTAATGTTTGGGGTTTGAGCTTCTATAATGGGTTCAGGTATAAGATTAATTATTCGAACTGAGTTAGGCCAATTAGGGAGATTTTTAGGTGATGATCATTTATATAATGTTATTGTGACAGCACATGCTTTAGTAATGATTTTTTTTATAGTGATGCCTATTATGATTGGGGGATTTGGAAATTGGTTGGTTCCTTTAATGATAGGGGCTCCAGATATAGCTTTTCCTCGGATGAATAATTTAAGATTTTGGTTATTGCCTCCTTCTTTGTTTATGTTGTTGCTTTCTTCTTTGACTGATTTAGGGGTAGGAGCTGGATGGACTATTTATCCTCCATTGTCTTCTTCTTTGGGGCATATAGGGGGGGGGATAGATTTTGTTATTTTTTCTTTGCATTTGGCAGGGGCTTCTTCAATTATAGGGGCTATTAATTTTATTTCAACTATTGTGAATATACGATCTTCTGGAATGAGTTTGGAACGAGTTCCTTTGTTTGTGTGATCTGTGATGATCACAGCTATTTTATTGTTATTGTCGTTACCAGTTTTAGCTGGAGCGATTACTATATTGTTGACTGACCGGAATTTTAATACTTCTTTTTTTGATCCTGCTGGAGGAGGAGATCCTATTTTATTTCASCATTTATTTTGATTTTTTGGTC <bold>(GenBank accession number: <ext-link xmlns:xlink="http://www.w3.org/1999/xlink" ext-link-type="uri" xlink:href="https://www.ncbi.nlm.nih.gov/nuccore/OQ561524" xlink:type="simple">OQ561524</ext-link>)</bold></p></tp:treatment-sec><tp:treatment-sec><!--Section generated to contain objects referenced in tp:taxon-treatment.--><fig id="F8259660" position="float" orientation="portrait"><object-id xmlns:xlink="http://www.w3.org/1999/xlink" content-type="arpha" xlink:type="simple">778C5FD0-55FF-5AAF-853F-CDD176DC4055</object-id><object-id xmlns:xlink="http://www.w3.org/1999/xlink" content-type="doi" xlink:type="simple">10.3897/BDJ.11.e98311.figure5</object-id><label>Figure 5.</label><caption><p>Opisthosomal discs of <italic><tp:taxon-name><tp:taxon-name-part taxon-name-part-type="genus" reg="Cyclocosmia">Cyclocosmia</tp:taxon-name-part><tp:taxon-name-part taxon-name-part-type="species" reg="ruyi">ruyi</tp:taxon-name-part></tp:taxon-name></italic> Yu &amp; Zhang <bold>sp. n.</bold>. <bold>A</bold> Paratype male (MHBU-ARA-00023660); <bold>B</bold> Paratype male (MHBU-ARA-00023658); <bold>C</bold> Holotype female; <bold>D</bold> Paratype female (MHBU-ARA-00023659).</p></caption><graphic xmlns:xlink="http://www.w3.org/1999/xlink" xlink:href="bdj-11-e98311-g005.jpg" position="float" id="oo_771777.jpg" orientation="portrait" xlink:type="simple"><uri content-type="original_file" xlink:type="simple">https://binary.pensoft.net/fig/771777</uri></graphic></fig><fig id="F8259644" position="float" orientation="portrait"><object-id xmlns:xlink="http://www.w3.org/1999/xlink" content-type="arpha" xlink:type="simple">A6685B93-F3A0-5305-BFC3-E9D35B047622</object-id><object-id xmlns:xlink="http://www.w3.org/1999/xlink" content-type="doi" xlink:type="simple">10.3897/BDJ.11.e98311.figure2</object-id><label>Figure 2.</label><caption><p>Living specimens of <italic><tp:taxon-name><tp:taxon-name-part taxon-name-part-type="genus" reg="Cyclocosmia">Cyclocosmia</tp:taxon-name-part><tp:taxon-name-part taxon-name-part-type="species" reg="ruyi">ruyi</tp:taxon-name-part></tp:taxon-name></italic> Yu &amp; Zhang <bold>sp. n.</bold>. <bold>A–B</bold> Paratype male (MHBU-ARA-00023660); <bold>C–F</bold> Holotype female. <bold>A–E</bold> Copyright 2023 Weihang Wang; <bold>F</bold> Comparison of female and egg sac, copyright 2023 Kun Yu.</p></caption><graphic xmlns:xlink="http://www.w3.org/1999/xlink" xlink:href="bdj-11-e98311-g002.jpg" position="float" id="oo_771764.jpg" orientation="portrait" xlink:type="simple"><uri content-type="original_file" xlink:type="simple">https://binary.pensoft.net/fig/771764</uri></graphic></fig><fig id="F8259656" position="float" orientation="portrait"><object-id xmlns:xlink="http://www.w3.org/1999/xlink" content-type="arpha" xlink:type="simple">80AFDC02-44C7-54C0-968C-D563538F4E3C</object-id><object-id xmlns:xlink="http://www.w3.org/1999/xlink" content-type="doi" xlink:type="simple">10.3897/BDJ.11.e98311.figure4</object-id><label>Figure 4.</label><caption><p><italic><tp:taxon-name><tp:taxon-name-part taxon-name-part-type="genus" reg="Cyclocosmia">Cyclocosmia</tp:taxon-name-part><tp:taxon-name-part taxon-name-part-type="species" reg="ruyi">ruyi</tp:taxon-name-part></tp:taxon-name></italic> Yu &amp; Zhang <bold>sp. n.</bold>. <bold>A–B, E, G, I</bold> Paratype male (MHBU-ARA-00023660); <bold>C–D, H</bold> Paratype female (MHBU-ARA-00023657); <bold>F</bold> Paratype female (MHBU-ARA-00023659); <bold>J</bold> Holotype female; <bold>A–D</bold> Habitus; <bold>E–F</bold> Sternum; <bold>G</bold> Ocular area; <bold>H</bold> Bristles on clypeus; <bold>I–J</bold> Spinnerets. <bold>A, C, G–H</bold> Dorsal view; <bold>B, D, E–F, I–J</bold> Ventral view.</p></caption><graphic xmlns:xlink="http://www.w3.org/1999/xlink" xlink:href="bdj-11-e98311-g004.jpg" position="float" id="oo_771778.jpg" orientation="portrait" xlink:type="simple"><uri content-type="original_file" xlink:type="simple">https://binary.pensoft.net/fig/771778</uri></graphic></fig><fig id="F8259672" position="float" orientation="portrait"><object-id xmlns:xlink="http://www.w3.org/1999/xlink" content-type="arpha" xlink:type="simple">724204BA-F39B-5243-A35C-0D1704316ADB</object-id><object-id xmlns:xlink="http://www.w3.org/1999/xlink" content-type="doi" xlink:type="simple">10.3897/BDJ.11.e98311.figure7</object-id><label>Figure 7.</label><caption><p><italic><tp:taxon-name><tp:taxon-name-part taxon-name-part-type="genus" reg="Cyclocosmia">Cyclocosmia</tp:taxon-name-part><tp:taxon-name-part taxon-name-part-type="species" reg="ruyi">ruyi</tp:taxon-name-part></tp:taxon-name></italic> Yu &amp; Zhang <bold>sp. n.</bold>, vulvae of females. <bold>A</bold> Holotype; <bold>B</bold> Paratype (MHBU-ARA-00023657).</p></caption><graphic xmlns:xlink="http://www.w3.org/1999/xlink" xlink:href="bdj-11-e98311-g007.jpg" position="float" id="oo_771786.jpg" orientation="portrait" xlink:type="simple"><uri content-type="original_file" xlink:type="simple">https://binary.pensoft.net/fig/771786</uri></graphic></fig><fig-group id="F8279534" position="float" orientation="portrait"><caption><p>Tarsi IV of males of <italic><tp:taxon-name><tp:taxon-name-part taxon-name-part-type="genus" reg="Cyclocosmia">Cyclocosmia</tp:taxon-name-part></tp:taxon-name></italic> spp., ventral view.</p></caption><fig id="F9223080" position="float" orientation="portrait"><object-id xmlns:xlink="http://www.w3.org/1999/xlink" content-type="arpha" xlink:type="simple">4B8322B0-2582-5FA9-B63E-19BAA0512276</object-id><object-id xmlns:xlink="http://www.w3.org/1999/xlink" content-type="doi" xlink:type="simple">10.3897/BDJ.11.e98311.figure10a</object-id><label>Figure 10a.</label><caption><p><italic><tp:taxon-name><tp:taxon-name-part taxon-name-part-type="genus" reg="Cyclocosmia">C.</tp:taxon-name-part><tp:taxon-name-part taxon-name-part-type="species" reg="ruyi">ruyi</tp:taxon-name-part></tp:taxon-name></italic> sp. nov., paratype (MHBU-ARA-00023660);</p></caption><graphic xmlns:xlink="http://www.w3.org/1999/xlink" xlink:href="bdj-11-e98311-g010_a.jpg" xlink:type="simple" position="float" orientation="portrait" id="oo_821478.jpg"><uri content-type="original_file" xlink:type="simple">https://binary.pensoft.net/fig/821478</uri></graphic></fig><fig id="F9223081" position="float" orientation="portrait"><object-id xmlns:xlink="http://www.w3.org/1999/xlink" content-type="arpha" xlink:type="simple">C24D97CB-2EB1-5C35-873B-484686F46342</object-id><object-id xmlns:xlink="http://www.w3.org/1999/xlink" content-type="doi" xlink:type="simple">10.3897/BDJ.11.e98311.figure10b</object-id><label>Figure 10b.</label><caption><p><italic><tp:taxon-name><tp:taxon-name-part taxon-name-part-type="genus" reg="Cyclocosmia">C.</tp:taxon-name-part><tp:taxon-name-part taxon-name-part-type="species" reg="ricketti">ricketti</tp:taxon-name-part></tp:taxon-name></italic> from Hangzhou, Mt. Xiaohe (upper; CKYH) and <italic><tp:taxon-name><tp:taxon-name-part taxon-name-part-type="genus" reg="Cyclocosmia">C.</tp:taxon-name-part><tp:taxon-name-part taxon-name-part-type="species" reg="latusicosta">latusicosta</tp:taxon-name-part></tp:taxon-name></italic> from northern Vietnam (lower; CKYH).</p></caption><graphic xmlns:xlink="http://www.w3.org/1999/xlink" xlink:href="bdj-11-e98311-g010_b.jpg" xlink:type="simple" position="float" orientation="portrait" id="oo_821479.jpg"><uri content-type="original_file" xlink:type="simple">https://binary.pensoft.net/fig/821479</uri></graphic></fig></fig-group><fig-group id="F8279613" position="float" orientation="portrait"><caption><p>Dorsal abdominal ribs of males of <italic><tp:taxon-name><tp:taxon-name-part taxon-name-part-type="genus" reg="Cyclocosmia">Cyclocosmia</tp:taxon-name-part></tp:taxon-name></italic> spp.</p></caption><fig id="F9222815" position="float" orientation="portrait"><object-id xmlns:xlink="http://www.w3.org/1999/xlink" content-type="arpha" xlink:type="simple">75D72684-E9E9-5E45-B3A4-1C270632BA5F</object-id><object-id xmlns:xlink="http://www.w3.org/1999/xlink" content-type="doi" xlink:type="simple">10.3897/BDJ.11.e98311.figure11a</object-id><label>Figure 11a.</label><caption><p><italic><tp:taxon-name><tp:taxon-name-part taxon-name-part-type="genus" reg="Cyclocosmia">C.</tp:taxon-name-part><tp:taxon-name-part taxon-name-part-type="species" reg="ruyi">ruyi</tp:taxon-name-part></tp:taxon-name></italic> sp. nov., paratype (MHBU-ARA-00023660);</p></caption><graphic xmlns:xlink="http://www.w3.org/1999/xlink" xlink:href="bdj-11-e98311-g011_a.jpg" xlink:type="simple" position="float" orientation="portrait" id="oo_821465.jpg"><uri content-type="original_file" xlink:type="simple">https://binary.pensoft.net/fig/821465</uri></graphic></fig><fig id="F9222816" position="float" orientation="portrait"><object-id xmlns:xlink="http://www.w3.org/1999/xlink" content-type="arpha" xlink:type="simple">F6DAF407-233E-585E-9CAF-E6AB8C81DAA7</object-id><object-id xmlns:xlink="http://www.w3.org/1999/xlink" content-type="doi" xlink:type="simple">10.3897/BDJ.11.e98311.figure11b</object-id><label>Figure 11b.</label><caption><p><italic><tp:taxon-name><tp:taxon-name-part taxon-name-part-type="genus" reg="Cyclocosmia">C.</tp:taxon-name-part><tp:taxon-name-part taxon-name-part-type="species" reg="ricketti">ricketti</tp:taxon-name-part></tp:taxon-name></italic> from Hangzhou, Mt. Xiaohe (upper; CKYH) and <italic><tp:taxon-name><tp:taxon-name-part taxon-name-part-type="genus" reg="Cyclocosmia">C.</tp:taxon-name-part><tp:taxon-name-part taxon-name-part-type="species" reg="latusicosta">latusicosta</tp:taxon-name-part></tp:taxon-name></italic> from northern Vietnam (lower; CKYH).</p></caption><graphic xmlns:xlink="http://www.w3.org/1999/xlink" xlink:href="bdj-11-e98311-g011_b.jpg" xlink:type="simple" position="float" orientation="portrait" id="oo_821467.jpg"><uri content-type="original_file" xlink:type="simple">https://binary.pensoft.net/fig/821467</uri></graphic></fig></fig-group><fig id="F8259668" position="float" orientation="portrait"><object-id xmlns:xlink="http://www.w3.org/1999/xlink" content-type="arpha" xlink:type="simple">748C5823-C0E8-5FC8-9FAB-5040C1FDEEB1</object-id><object-id xmlns:xlink="http://www.w3.org/1999/xlink" content-type="doi" xlink:type="simple">10.3897/BDJ.11.e98311.figure6</object-id><label>Figure 6.</label><caption><p><italic><tp:taxon-name><tp:taxon-name-part taxon-name-part-type="genus" reg="Cyclocosmia">Cyclocosmia</tp:taxon-name-part><tp:taxon-name-part taxon-name-part-type="species" reg="ruyi">ruyi</tp:taxon-name-part></tp:taxon-name></italic> Yu &amp; Zhang <bold>sp. n.</bold>, palp of paratype males. <bold>A–C, E</bold> MHBU-ARA-00023658; <bold>D</bold> MHBU-ARA-00023660; <bold>D–E</bold> Details of embolic tip in two individuals.</p></caption><graphic xmlns:xlink="http://www.w3.org/1999/xlink" xlink:href="bdj-11-e98311-g006.jpg" position="float" id="oo_771785.jpg" orientation="portrait" xlink:type="simple"><uri content-type="original_file" xlink:type="simple">https://binary.pensoft.net/fig/771785</uri></graphic></fig><fig id="F8259676" position="float" orientation="portrait"><object-id xmlns:xlink="http://www.w3.org/1999/xlink" content-type="arpha" xlink:type="simple">30D701C9-2EFE-5D20-BABB-9DB1B92B4BC9</object-id><object-id xmlns:xlink="http://www.w3.org/1999/xlink" content-type="doi" xlink:type="simple">10.3897/BDJ.11.e98311.figure8</object-id><label>Figure 8.</label><caption><p><italic><tp:taxon-name><tp:taxon-name-part taxon-name-part-type="genus" reg="Cyclocosmia">Cyclocosmia</tp:taxon-name-part><tp:taxon-name-part taxon-name-part-type="species" reg="ruyi">ruyi</tp:taxon-name-part></tp:taxon-name></italic> Yu &amp; Zhang <bold>sp. n.</bold>, egg and early stages of spiderlings. <bold>A–C</bold> Pre-hatching egg; <bold>D–F</bold> First instar spiderling; <bold>G–J</bold> Second instar spiderling; <bold>C</bold> Chelicerae of embryo, with arrow indicating row of spines; <bold>I</bold> Chelicerae; <bold>J</bold> Opisthosomal disc. <bold>A, C, I</bold> Front; <bold>B, F</bold> Lateral; <bold>D, G</bold> Dorsal; <bold>E, H</bold> Ventral; <bold>J</bold> Back.</p></caption><graphic xmlns:xlink="http://www.w3.org/1999/xlink" xlink:href="bdj-11-e98311-g008.jpg" position="float" id="oo_771788.jpg" orientation="portrait" xlink:type="simple"><uri content-type="original_file" xlink:type="simple">https://binary.pensoft.net/fig/771788</uri></graphic></fig><fig-group id="F8277753" position="float" orientation="portrait"><caption><p>Bristles on female clypeus and ocular area of <italic><tp:taxon-name><tp:taxon-name-part taxon-name-part-type="genus" reg="Cyclocosmia">Cyclocosmia</tp:taxon-name-part></tp:taxon-name></italic> spp. (<bold>a–b</bold>) and vulvae of <italic><tp:taxon-name><tp:taxon-name-part taxon-name-part-type="genus" reg="Cyclocosmia">C.</tp:taxon-name-part><tp:taxon-name-part taxon-name-part-type="species" reg="ruyi">ruyi</tp:taxon-name-part></tp:taxon-name></italic> Yu &amp; Zhang, <bold>sp. n.</bold> (<bold>c–f</bold>)</p></caption><fig id="F8277758" position="float" orientation="portrait"><object-id xmlns:xlink="http://www.w3.org/1999/xlink" content-type="arpha" xlink:type="simple">0C1EAE06-C414-5479-AB39-8DE08C7D72DB</object-id><object-id xmlns:xlink="http://www.w3.org/1999/xlink" content-type="doi" xlink:type="simple">10.3897/BDJ.11.e98311.figure9a</object-id><label>Figure 9a.</label><caption><p><italic><tp:taxon-name><tp:taxon-name-part taxon-name-part-type="genus" reg="Cyclocosmia">C.</tp:taxon-name-part><tp:taxon-name-part taxon-name-part-type="species" reg="ruyi">ruyi</tp:taxon-name-part></tp:taxon-name></italic> Yu &amp; Zhang, <bold>sp. n.</bold>, paratype female (MHBU-ARA-00023659);</p></caption><graphic xmlns:xlink="http://www.w3.org/1999/xlink" xlink:href="bdj-11-e98311-g009_a.jpg" xlink:type="simple" position="float" orientation="portrait" id="oo_774905.jpg"><uri content-type="original_file" xlink:type="simple">https://binary.pensoft.net/fig/774905</uri></graphic></fig><fig id="F8277759" position="float" orientation="portrait"><object-id xmlns:xlink="http://www.w3.org/1999/xlink" content-type="arpha" xlink:type="simple">92D6F89F-A3BF-5C42-A2D2-C3DBD311C276</object-id><object-id xmlns:xlink="http://www.w3.org/1999/xlink" content-type="doi" xlink:type="simple">10.3897/BDJ.11.e98311.figure9b</object-id><label>Figure 9b.</label><caption><p><italic><tp:taxon-name><tp:taxon-name-part taxon-name-part-type="genus" reg="Cyclocosmia">C.</tp:taxon-name-part><tp:taxon-name-part taxon-name-part-type="species" reg="subricketti">subricketti</tp:taxon-name-part></tp:taxon-name></italic> from Pujiang County, Sichuan Province (CKYH), with arrow indicating dense small bristles;</p></caption><graphic xmlns:xlink="http://www.w3.org/1999/xlink" xlink:href="bdj-11-e98311-g009_b.jpg" xlink:type="simple" position="float" orientation="portrait" id="oo_774906.jpg"><uri content-type="original_file" xlink:type="simple">https://binary.pensoft.net/fig/774906</uri></graphic></fig><fig id="F8277760" position="float" orientation="portrait"><object-id xmlns:xlink="http://www.w3.org/1999/xlink" content-type="arpha" xlink:type="simple">7FD93233-DCAE-5E8A-89AF-370769309096</object-id><object-id xmlns:xlink="http://www.w3.org/1999/xlink" content-type="doi" xlink:type="simple">10.3897/BDJ.11.e98311.figure9c</object-id><label>Figure 9c.</label><caption><p>Holotype;</p></caption><graphic xmlns:xlink="http://www.w3.org/1999/xlink" xlink:href="bdj-11-e98311-g009_c.jpg" xlink:type="simple" position="float" orientation="portrait" id="oo_822013.jpg"><uri content-type="original_file" xlink:type="simple">https://binary.pensoft.net/fig/822013</uri></graphic></fig><fig id="F8277761" position="float" orientation="portrait"><object-id xmlns:xlink="http://www.w3.org/1999/xlink" content-type="arpha" xlink:type="simple">546801A9-97D7-5403-91F9-80B8FC2C8F1C</object-id><object-id xmlns:xlink="http://www.w3.org/1999/xlink" content-type="doi" xlink:type="simple">10.3897/BDJ.11.e98311.figure9d</object-id><label>Figure 9d.</label><caption><p>Paratype (MHBU-ARA-00023657);</p></caption><graphic xmlns:xlink="http://www.w3.org/1999/xlink" xlink:href="bdj-11-e98311-g009_d.jpg" xlink:type="simple" position="float" orientation="portrait" id="oo_822014.jpg"><uri content-type="original_file" xlink:type="simple">https://binary.pensoft.net/fig/822014</uri></graphic></fig><fig id="F8277762" position="float" orientation="portrait"><object-id xmlns:xlink="http://www.w3.org/1999/xlink" content-type="arpha" xlink:type="simple">54B4EF4D-29B7-58CB-8CE7-391DC17D3C7A</object-id><object-id xmlns:xlink="http://www.w3.org/1999/xlink" content-type="doi" xlink:type="simple">10.3897/BDJ.11.e98311.figure9e</object-id><label>Figure 9e.</label><caption><p>Paratype (MHBU-ARA-00023659);</p></caption><graphic xmlns:xlink="http://www.w3.org/1999/xlink" xlink:href="bdj-11-e98311-g009_e.jpg" xlink:type="simple" position="float" orientation="portrait" id="oo_822015.jpg"><uri content-type="original_file" xlink:type="simple">https://binary.pensoft.net/fig/822015</uri></graphic></fig><fig id="F8277763" position="float" orientation="portrait"><object-id xmlns:xlink="http://www.w3.org/1999/xlink" content-type="arpha" xlink:type="simple">FE5A6D69-6446-5115-AB03-AEA9773C22BC</object-id><object-id xmlns:xlink="http://www.w3.org/1999/xlink" content-type="doi" xlink:type="simple">10.3897/BDJ.11.e98311.figure9f</object-id><label>Figure 9f.</label><caption><p>Non-type specimen, subadult female (CKYH).</p></caption><graphic xmlns:xlink="http://www.w3.org/1999/xlink" xlink:href="bdj-11-e98311-g009_f.jpg" xlink:type="simple" position="float" orientation="portrait" id="oo_822016.jpg"><uri content-type="original_file" xlink:type="simple">https://binary.pensoft.net/fig/822016</uri></graphic></fig></fig-group><fig-group id="F9221045" position="float" orientation="portrait"><caption><p>Details of opisthosomal discs of <italic><tp:taxon-name><tp:taxon-name-part taxon-name-part-type="genus" reg="Cyclocosmia">Cyclocosmia</tp:taxon-name-part></tp:taxon-name></italic> spp.</p></caption><fig id="F9221050" position="float" orientation="portrait"><object-id xmlns:xlink="http://www.w3.org/1999/xlink" content-type="arpha" xlink:type="simple">C3215E71-B33F-5014-A04D-A15EC415798A</object-id><object-id xmlns:xlink="http://www.w3.org/1999/xlink" content-type="doi" xlink:type="simple">10.3897/BDJ.11.e98311.figure12a</object-id><label>Figure 12a.</label><caption><p><italic><tp:taxon-name><tp:taxon-name-part taxon-name-part-type="genus" reg="Cyclocosmia">C.</tp:taxon-name-part><tp:taxon-name-part taxon-name-part-type="species" reg="ruyi">ruyi</tp:taxon-name-part></tp:taxon-name></italic> sp. nov., Paratype females (left: MHBU-ARA-00023657, with red arrows indicating the ends of the lower transversal rib between upper and median muscle impressions; right: MHBU-ARA-00023659, details of radial rib, with yellow arrows indicating the rough surface with large number of granulations);</p></caption><graphic xmlns:xlink="http://www.w3.org/1999/xlink" xlink:href="bdj-11-e98311-g012_a.jpg" xlink:type="simple" position="float" orientation="portrait" id="oo_821247.jpg"><uri content-type="original_file" xlink:type="simple">https://binary.pensoft.net/fig/821247</uri></graphic></fig><fig id="F9221051" position="float" orientation="portrait"><object-id xmlns:xlink="http://www.w3.org/1999/xlink" content-type="arpha" xlink:type="simple">29E5C7BA-FB81-575F-B0D1-CE9DA006328B</object-id><object-id xmlns:xlink="http://www.w3.org/1999/xlink" content-type="doi" xlink:type="simple">10.3897/BDJ.11.e98311.figure12b</object-id><label>Figure 12b.</label><caption><p><italic><tp:taxon-name><tp:taxon-name-part taxon-name-part-type="genus" reg="Cyclocosmia">C.</tp:taxon-name-part><tp:taxon-name-part taxon-name-part-type="species" reg="lannaensis">lannaensis</tp:taxon-name-part></tp:taxon-name></italic>, female from Xishuangbanna, China (CKYH); left: opisthosomal disc; right: details of radial ribs;</p></caption><graphic xmlns:xlink="http://www.w3.org/1999/xlink" xlink:href="bdj-11-e98311-g012_b.jpg" xlink:type="simple" position="float" orientation="portrait" id="oo_821252.jpg"><uri content-type="original_file" xlink:type="simple">https://binary.pensoft.net/fig/821252</uri></graphic></fig><fig id="F9221052" position="float" orientation="portrait"><object-id xmlns:xlink="http://www.w3.org/1999/xlink" content-type="arpha" xlink:type="simple">3DCA4E38-7BEC-524B-A3C2-1CA4B096972E</object-id><object-id xmlns:xlink="http://www.w3.org/1999/xlink" content-type="doi" xlink:type="simple">10.3897/BDJ.11.e98311.figure12c</object-id><label>Figure 12c.</label><caption><p><italic><tp:taxon-name><tp:taxon-name-part taxon-name-part-type="genus" reg="Cyclocosmia">C.</tp:taxon-name-part><tp:taxon-name-part taxon-name-part-type="species" reg="ricketti">ricketti</tp:taxon-name-part></tp:taxon-name></italic>, female from Jiangxi Province, China (CKYH), left: opisthosomal disc; right: details of radial ribs;</p></caption><graphic xmlns:xlink="http://www.w3.org/1999/xlink" xlink:href="bdj-11-e98311-g012_c.jpg" xlink:type="simple" position="float" orientation="portrait" id="oo_821254.jpg"><uri content-type="original_file" xlink:type="simple">https://binary.pensoft.net/fig/821254</uri></graphic></fig><fig id="F9221053" position="float" orientation="portrait"><object-id xmlns:xlink="http://www.w3.org/1999/xlink" content-type="arpha" xlink:type="simple">C0C7B73A-2C25-5CEC-B8F3-48019C6DFAE5</object-id><object-id xmlns:xlink="http://www.w3.org/1999/xlink" content-type="doi" xlink:type="simple">10.3897/BDJ.11.e98311.figure12d</object-id><label>Figure 12d.</label><caption><p><italic><tp:taxon-name><tp:taxon-name-part taxon-name-part-type="genus" reg="Cyclocosmia">C.</tp:taxon-name-part><tp:taxon-name-part taxon-name-part-type="species" reg="latusicosta">latusicosta</tp:taxon-name-part></tp:taxon-name></italic>, opisthosomal discs, left: paratype female from Guangxi, China (MHBU); right: male from northern Vietnam (CKYH).</p></caption><graphic xmlns:xlink="http://www.w3.org/1999/xlink" xlink:href="bdj-11-e98311-g012_d.jpg" xlink:type="simple" position="float" orientation="portrait" id="oo_821258.jpg"><uri content-type="original_file" xlink:type="simple">https://binary.pensoft.net/fig/821258</uri></graphic></fig></fig-group><table-wrap id="T9191227" position="float" orientation="portrait"><label>Table 2.</label><caption><p>Interspecific genetic distance matrix (based on <italic>p</italic>-distance model) on COI sequences of eight species of <italic><tp:taxon-name><tp:taxon-name-part taxon-name-part-type="genus" reg="Cyclocosmia">Cyclocosmia</tp:taxon-name-part></tp:taxon-name></italic>.</p></caption><table rules="all"><tbody><tr><td rowspan="1" colspan="1"/><td rowspan="1" colspan="1">
              <ext-link xmlns:xlink="http://www.w3.org/1999/xlink" ext-link-type="uri" xlink:href="https://www.ncbi.nlm.nih.gov/nuccore/OQ561523" xlink:type="simple">OQ561523</ext-link>
            </td><td rowspan="1" colspan="1">
              <ext-link xmlns:xlink="http://www.w3.org/1999/xlink" ext-link-type="uri" xlink:href="https://www.ncbi.nlm.nih.gov/nuccore/OQ561524" xlink:type="simple">OQ561524</ext-link>
            </td><td rowspan="1" colspan="1">
              <ext-link xmlns:xlink="http://www.w3.org/1999/xlink" ext-link-type="uri" xlink:href="https://www.ncbi.nlm.nih.gov/nuccore/OQ561525" xlink:type="simple">OQ561525</ext-link>
            </td><td rowspan="1" colspan="1">
              <ext-link xmlns:xlink="http://www.w3.org/1999/xlink" ext-link-type="uri" xlink:href="https://www.ncbi.nlm.nih.gov/nuccore/OQ561526" xlink:type="simple">OQ561526</ext-link>
            </td><td rowspan="1" colspan="1">
              <ext-link xmlns:xlink="http://www.w3.org/1999/xlink" ext-link-type="uri" xlink:href="https://www.ncbi.nlm.nih.gov/nuccore/OQ561527" xlink:type="simple">OQ561527</ext-link>
            </td><td rowspan="1" colspan="1">
              <ext-link xmlns:xlink="http://www.w3.org/1999/xlink" ext-link-type="uri" xlink:href="https://www.ncbi.nlm.nih.gov/nuccore/OQ572318" xlink:type="simple">OQ572318</ext-link>
            </td><td rowspan="1" colspan="1">
              <ext-link xmlns:xlink="http://www.w3.org/1999/xlink" ext-link-type="uri" xlink:href="https://www.ncbi.nlm.nih.gov/nuccore/OQ572316" xlink:type="simple">OQ572316</ext-link>
            </td><td rowspan="1" colspan="1">
              <ext-link xmlns:xlink="http://www.w3.org/1999/xlink" ext-link-type="uri" xlink:href="https://www.ncbi.nlm.nih.gov/nuccore/OQ572317" xlink:type="simple">OQ572317</ext-link>
            </td><td rowspan="1" colspan="1">
              <ext-link xmlns:xlink="http://www.w3.org/1999/xlink" ext-link-type="uri" xlink:href="https://www.ncbi.nlm.nih.gov/nuccore/OQ572319" xlink:type="simple">OQ572319</ext-link>
            </td><td rowspan="1" colspan="1">
              <ext-link xmlns:xlink="http://www.w3.org/1999/xlink" ext-link-type="uri" xlink:href="https://www.ncbi.nlm.nih.gov/nuccore/OQ572320" xlink:type="simple">OQ572320</ext-link>
            </td><td rowspan="1" colspan="1">
              <ext-link xmlns:xlink="http://www.w3.org/1999/xlink" ext-link-type="uri" xlink:href="https://www.ncbi.nlm.nih.gov/nuccore/OQ572322" xlink:type="simple">OQ572322</ext-link>
            </td><td rowspan="1" colspan="1">
              <ext-link xmlns:xlink="http://www.w3.org/1999/xlink" ext-link-type="uri" xlink:href="https://www.ncbi.nlm.nih.gov/nuccore/OQ572321" xlink:type="simple">OQ572321</ext-link>
            </td><td rowspan="1" colspan="1">
              <ext-link xmlns:xlink="http://www.w3.org/1999/xlink" ext-link-type="uri" xlink:href="https://www.ncbi.nlm.nih.gov/nuccore/KY017640.1" xlink:type="simple">KY017640.1</ext-link>
            </td><td rowspan="1" colspan="1">
              <ext-link xmlns:xlink="http://www.w3.org/1999/xlink" ext-link-type="uri" xlink:href="https://www.ncbi.nlm.nih.gov/nuccore/KY017639.1" xlink:type="simple">KY017639.1</ext-link>
            </td></tr><tr><td rowspan="1" colspan="1">
              <ext-link xmlns:xlink="http://www.w3.org/1999/xlink" ext-link-type="uri" xlink:href="https://www.ncbi.nlm.nih.gov/nuccore/OQ561523" xlink:type="simple">OQ561523</ext-link>
            </td><td rowspan="1" colspan="1"/><td rowspan="1" colspan="1"/><td rowspan="1" colspan="1"/><td rowspan="1" colspan="1"/><td rowspan="1" colspan="1"/><td rowspan="1" colspan="1"/><td rowspan="1" colspan="1"/><td rowspan="1" colspan="1"/><td rowspan="1" colspan="1"/><td rowspan="1" colspan="1"/><td rowspan="1" colspan="1"/><td rowspan="1" colspan="1"/><td rowspan="1" colspan="1"/><td rowspan="1" colspan="1"/></tr><tr><td rowspan="1" colspan="1">
              <ext-link xmlns:xlink="http://www.w3.org/1999/xlink" ext-link-type="uri" xlink:href="https://www.ncbi.nlm.nih.gov/nuccore/OQ561524" xlink:type="simple">OQ561524</ext-link>
            </td><td rowspan="1" colspan="1">0.0030</td><td rowspan="1" colspan="1"/><td rowspan="1" colspan="1"/><td rowspan="1" colspan="1"/><td rowspan="1" colspan="1"/><td rowspan="1" colspan="1"/><td rowspan="1" colspan="1"/><td rowspan="1" colspan="1"/><td rowspan="1" colspan="1"/><td rowspan="1" colspan="1"/><td rowspan="1" colspan="1"/><td rowspan="1" colspan="1"/><td rowspan="1" colspan="1"/><td rowspan="1" colspan="1"/></tr><tr><td rowspan="1" colspan="1">
              <ext-link xmlns:xlink="http://www.w3.org/1999/xlink" ext-link-type="uri" xlink:href="https://www.ncbi.nlm.nih.gov/nuccore/OQ561525" xlink:type="simple">OQ561525</ext-link>
            </td><td rowspan="1" colspan="1">0.1278</td><td rowspan="1" colspan="1">0.1261</td><td rowspan="1" colspan="1"/><td rowspan="1" colspan="1"/><td rowspan="1" colspan="1"/><td rowspan="1" colspan="1"/><td rowspan="1" colspan="1"/><td rowspan="1" colspan="1"/><td rowspan="1" colspan="1"/><td rowspan="1" colspan="1"/><td rowspan="1" colspan="1"/><td rowspan="1" colspan="1"/><td rowspan="1" colspan="1"/><td rowspan="1" colspan="1"/></tr><tr><td rowspan="1" colspan="1">
              <ext-link xmlns:xlink="http://www.w3.org/1999/xlink" ext-link-type="uri" xlink:href="https://www.ncbi.nlm.nih.gov/nuccore/OQ561526" xlink:type="simple">OQ561526</ext-link>
            </td><td rowspan="1" colspan="1">0.1368</td><td rowspan="1" colspan="1">0.1366</td><td rowspan="1" colspan="1">0.1484</td><td rowspan="1" colspan="1"/><td rowspan="1" colspan="1"/><td rowspan="1" colspan="1"/><td rowspan="1" colspan="1"/><td rowspan="1" colspan="1"/><td rowspan="1" colspan="1"/><td rowspan="1" colspan="1"/><td rowspan="1" colspan="1"/><td rowspan="1" colspan="1"/><td rowspan="1" colspan="1"/><td rowspan="1" colspan="1"/></tr><tr><td rowspan="1" colspan="1">
              <ext-link xmlns:xlink="http://www.w3.org/1999/xlink" ext-link-type="uri" xlink:href="https://www.ncbi.nlm.nih.gov/nuccore/OQ561527" xlink:type="simple">OQ561527</ext-link>
            </td><td rowspan="1" colspan="1">0.1504</td><td rowspan="1" colspan="1">0.1502</td><td rowspan="1" colspan="1">0.1709</td><td rowspan="1" colspan="1">0.1319</td><td rowspan="1" colspan="1"/><td rowspan="1" colspan="1"/><td rowspan="1" colspan="1"/><td rowspan="1" colspan="1"/><td rowspan="1" colspan="1"/><td rowspan="1" colspan="1"/><td rowspan="1" colspan="1"/><td rowspan="1" colspan="1"/><td rowspan="1" colspan="1"/><td rowspan="1" colspan="1"/></tr><tr><td rowspan="1" colspan="1">
              <ext-link xmlns:xlink="http://www.w3.org/1999/xlink" ext-link-type="uri" xlink:href="https://www.ncbi.nlm.nih.gov/nuccore/OQ572318" xlink:type="simple">OQ572318</ext-link>
            </td><td rowspan="1" colspan="1">0.1504</td><td rowspan="1" colspan="1">0.1502</td><td rowspan="1" colspan="1">0.1709</td><td rowspan="1" colspan="1">0.1319</td><td rowspan="1" colspan="1">0.0000</td><td rowspan="1" colspan="1"/><td rowspan="1" colspan="1"/><td rowspan="1" colspan="1"/><td rowspan="1" colspan="1"/><td rowspan="1" colspan="1"/><td rowspan="1" colspan="1"/><td rowspan="1" colspan="1"/><td rowspan="1" colspan="1"/><td rowspan="1" colspan="1"/></tr><tr><td rowspan="1" colspan="1">
              <ext-link xmlns:xlink="http://www.w3.org/1999/xlink" ext-link-type="uri" xlink:href="https://www.ncbi.nlm.nih.gov/nuccore/OQ572316" xlink:type="simple">OQ572316</ext-link>
            </td><td rowspan="1" colspan="1">0.1414</td><td rowspan="1" colspan="1">0.1411</td><td rowspan="1" colspan="1">0.1619</td><td rowspan="1" colspan="1">0.1244</td><td rowspan="1" colspan="1">0.0345</td><td rowspan="1" colspan="1">0.0345</td><td rowspan="1" colspan="1"/><td rowspan="1" colspan="1"/><td rowspan="1" colspan="1"/><td rowspan="1" colspan="1"/><td rowspan="1" colspan="1"/><td rowspan="1" colspan="1"/><td rowspan="1" colspan="1"/><td rowspan="1" colspan="1"/></tr><tr><td rowspan="1" colspan="1">
              <ext-link xmlns:xlink="http://www.w3.org/1999/xlink" ext-link-type="uri" xlink:href="https://www.ncbi.nlm.nih.gov/nuccore/OQ572317" xlink:type="simple">OQ572317</ext-link>
            </td><td rowspan="1" colspan="1">0.1383</td><td rowspan="1" colspan="1">0.1381</td><td rowspan="1" colspan="1">0.1589</td><td rowspan="1" colspan="1">0.1229</td><td rowspan="1" colspan="1">0.0360</td><td rowspan="1" colspan="1">0.0360</td><td rowspan="1" colspan="1">0.0045</td><td rowspan="1" colspan="1"/><td rowspan="1" colspan="1"/><td rowspan="1" colspan="1"/><td rowspan="1" colspan="1"/><td rowspan="1" colspan="1"/><td rowspan="1" colspan="1"/><td rowspan="1" colspan="1"/></tr><tr><td rowspan="1" colspan="1">
              <ext-link xmlns:xlink="http://www.w3.org/1999/xlink" ext-link-type="uri" xlink:href="https://www.ncbi.nlm.nih.gov/nuccore/OQ572319" xlink:type="simple">OQ572319</ext-link>
            </td><td rowspan="1" colspan="1">0.1383</td><td rowspan="1" colspan="1">0.1351</td><td rowspan="1" colspan="1">0.1619</td><td rowspan="1" colspan="1">0.1244</td><td rowspan="1" colspan="1">0.0630</td><td rowspan="1" colspan="1">0.0630</td><td rowspan="1" colspan="1">0.0660</td><td rowspan="1" colspan="1">0.0675</td><td rowspan="1" colspan="1"/><td rowspan="1" colspan="1"/><td rowspan="1" colspan="1"/><td rowspan="1" colspan="1"/><td rowspan="1" colspan="1"/><td rowspan="1" colspan="1"/></tr><tr><td rowspan="1" colspan="1">
              <ext-link xmlns:xlink="http://www.w3.org/1999/xlink" ext-link-type="uri" xlink:href="https://www.ncbi.nlm.nih.gov/nuccore/OQ572320" xlink:type="simple">OQ572320</ext-link>
            </td><td rowspan="1" colspan="1">0.1383</td><td rowspan="1" colspan="1">0.1351</td><td rowspan="1" colspan="1">0.1619</td><td rowspan="1" colspan="1">0.1244</td><td rowspan="1" colspan="1">0.0630</td><td rowspan="1" colspan="1">0.0630</td><td rowspan="1" colspan="1">0.0660</td><td rowspan="1" colspan="1">0.0675</td><td rowspan="1" colspan="1">0.0000</td><td rowspan="1" colspan="1"/><td rowspan="1" colspan="1"/><td rowspan="1" colspan="1"/><td rowspan="1" colspan="1"/><td rowspan="1" colspan="1"/></tr><tr><td rowspan="1" colspan="1">
              <ext-link xmlns:xlink="http://www.w3.org/1999/xlink" ext-link-type="uri" xlink:href="https://www.ncbi.nlm.nih.gov/nuccore/OQ572322" xlink:type="simple">OQ572322</ext-link>
            </td><td rowspan="1" colspan="1">0.1383</td><td rowspan="1" colspan="1">0.1351</td><td rowspan="1" colspan="1">0.1619</td><td rowspan="1" colspan="1">0.1229</td><td rowspan="1" colspan="1">0.0645</td><td rowspan="1" colspan="1">0.0645</td><td rowspan="1" colspan="1">0.0675</td><td rowspan="1" colspan="1">0.0690</td><td rowspan="1" colspan="1">0.0015</td><td rowspan="1" colspan="1">0.0015</td><td rowspan="1" colspan="1"/><td rowspan="1" colspan="1"/><td rowspan="1" colspan="1"/><td rowspan="1" colspan="1"/></tr><tr><td rowspan="1" colspan="1">
              <ext-link xmlns:xlink="http://www.w3.org/1999/xlink" ext-link-type="uri" xlink:href="https://www.ncbi.nlm.nih.gov/nuccore/OQ572321" xlink:type="simple">OQ572321</ext-link>
            </td><td rowspan="1" colspan="1">0.1383</td><td rowspan="1" colspan="1">0.1351</td><td rowspan="1" colspan="1">0.1619</td><td rowspan="1" colspan="1">0.1244</td><td rowspan="1" colspan="1">0.0630</td><td rowspan="1" colspan="1">0.0630</td><td rowspan="1" colspan="1">0.0660</td><td rowspan="1" colspan="1">0.0675</td><td rowspan="1" colspan="1">0.0000</td><td rowspan="1" colspan="1">0.0000</td><td rowspan="1" colspan="1">0.0015</td><td rowspan="1" colspan="1"/><td rowspan="1" colspan="1"/><td rowspan="1" colspan="1"/></tr><tr><td rowspan="1" colspan="1">
              <ext-link xmlns:xlink="http://www.w3.org/1999/xlink" ext-link-type="uri" xlink:href="https://www.ncbi.nlm.nih.gov/nuccore/KY017640.1" xlink:type="simple">KY017640.1</ext-link>
            </td><td rowspan="1" colspan="1">0.1549</td><td rowspan="1" colspan="1">0.1517</td><td rowspan="1" colspan="1">0.1559</td><td rowspan="1" colspan="1">0.1664</td><td rowspan="1" colspan="1">0.1784</td><td rowspan="1" colspan="1">0.1784</td><td rowspan="1" colspan="1">0.1739</td><td rowspan="1" colspan="1">0.1724</td><td rowspan="1" colspan="1">0.1649</td><td rowspan="1" colspan="1">0.1649</td><td rowspan="1" colspan="1">0.1664</td><td rowspan="1" colspan="1">0.1649</td><td rowspan="1" colspan="1"/><td rowspan="1" colspan="1"/></tr><tr><td rowspan="1" colspan="1">
              <ext-link xmlns:xlink="http://www.w3.org/1999/xlink" ext-link-type="uri" xlink:href="https://www.ncbi.nlm.nih.gov/nuccore/KY017639.1" xlink:type="simple">KY017639.1</ext-link>
            </td><td rowspan="1" colspan="1">0.2286</td><td rowspan="1" colspan="1">0.2252</td><td rowspan="1" colspan="1">0.2249</td><td rowspan="1" colspan="1">0.2369</td><td rowspan="1" colspan="1">0.2369</td><td rowspan="1" colspan="1">0.2369</td><td rowspan="1" colspan="1">0.2294</td><td rowspan="1" colspan="1">0.2279</td><td rowspan="1" colspan="1">0.2264</td><td rowspan="1" colspan="1">0.2264</td><td rowspan="1" colspan="1">0.2279</td><td rowspan="1" colspan="1">0.2264</td><td rowspan="1" colspan="1">0.2264</td><td rowspan="1" colspan="1"/></tr></tbody></table></table-wrap><fig id="F8259642" position="float" orientation="portrait"><object-id xmlns:xlink="http://www.w3.org/1999/xlink" content-type="arpha" xlink:type="simple">CB27A8D3-22FD-5C7D-91F8-1E358CBFE172</object-id><object-id xmlns:xlink="http://www.w3.org/1999/xlink" content-type="doi" xlink:type="simple">10.3897/BDJ.11.e98311.figure1</object-id><label>Figure 1.</label><caption><p>Habitats (<bold>A–B</bold>) and burrows (<bold>C–E</bold>) of <italic><tp:taxon-name><tp:taxon-name-part taxon-name-part-type="genus" reg="Cyclocosmia">Cyclocosmia</tp:taxon-name-part><tp:taxon-name-part taxon-name-part-type="species" reg="ruyi">ruyi</tp:taxon-name-part></tp:taxon-name></italic> Yu &amp; Zhang <bold>sp. n</bold>. <bold>A</bold> Landscape of type locality; <bold>B</bold> Microhabitat; <bold>C–D</bold> Burrow of holotype female, trapdoor closed (<bold>C</bold>) and opened (<bold>D</bold>); <bold>E</bold> Profile of burrow of paratype female (MHBU-ARA-00023657), with arrows indicating constricted basal tube; <bold>F–G</bold> Holotype female using opisthosomal disc as the false bottom of burrow, with egg sac (<bold>F</bold>) and egg sac removed (<bold>G</bold>). Figures are copyright 2023 Kun Yu.</p></caption><graphic xmlns:xlink="http://www.w3.org/1999/xlink" xlink:href="bdj-11-e98311-g001.jpg" position="float" id="oo_771763.jpg" orientation="portrait" xlink:type="simple"><uri content-type="original_file" xlink:type="simple">https://binary.pensoft.net/fig/771763</uri></graphic></fig><fig id="F8259654" position="float" orientation="portrait"><object-id xmlns:xlink="http://www.w3.org/1999/xlink" content-type="arpha" xlink:type="simple">67F16EEA-0D1E-567C-9676-69BAE4EFDE63</object-id><object-id xmlns:xlink="http://www.w3.org/1999/xlink" content-type="doi" xlink:type="simple">10.3897/BDJ.11.e98311.figure3</object-id><label>Figure 3.</label><caption><p>Living spiderlings of <italic><tp:taxon-name><tp:taxon-name-part taxon-name-part-type="genus" reg="Cyclocosmia">Cyclocosmia</tp:taxon-name-part><tp:taxon-name-part taxon-name-part-type="species" reg="ruyi">ruyi</tp:taxon-name-part></tp:taxon-name></italic> Yu &amp; Zhang <bold>sp. n</bold>. <bold>A</bold> First instar spiderlings in egg sac; <bold>B</bold> first instar spiderlings, with eggshells; <bold>C</bold> Late stage of a first instar spiderling, pre-moult; <bold>D</bold> Second instar spiderlings, back view; <bold>E</bold> Comparison.</p></caption><graphic xmlns:xlink="http://www.w3.org/1999/xlink" xlink:href="bdj-11-e98311-g003.jpg" position="float" id="oo_829795.jpg" orientation="portrait" xlink:type="simple"><uri content-type="original_file" xlink:type="simple">https://binary.pensoft.net/fig/829795</uri></graphic></fig><fig id="F9219817" position="float" orientation="portrait"><object-id xmlns:xlink="http://www.w3.org/1999/xlink" content-type="arpha" xlink:type="simple">6619E195-FFBB-5421-9E2A-E9FB8438C31F</object-id><object-id xmlns:xlink="http://www.w3.org/1999/xlink" content-type="doi" xlink:type="simple">10.3897/BDJ.11.e98311.figure13</object-id><label>Figure 13.</label><caption><p>Distribution records of <italic><tp:taxon-name><tp:taxon-name-part taxon-name-part-type="genus" reg="Cyclocosmia">Cyclocosmia</tp:taxon-name-part></tp:taxon-name></italic> species in Asia.</p></caption><graphic xmlns:xlink="http://www.w3.org/1999/xlink" xlink:href="bdj-11-e98311-g013.jpg" position="float" id="oo_820754.jpg" orientation="portrait" xlink:type="simple"><uri content-type="original_file" xlink:type="simple">https://binary.pensoft.net/fig/820754</uri></graphic></fig></tp:treatment-sec><ref-list><ref id="B8259591"><element-citation xmlns:xlink="http://www.w3.org/1999/xlink" publication-type="article" xlink:type="simple"><person-group person-group-type="author"><name name-style="western"><surname>Gertsch</surname><given-names>W. J.</given-names></name><name name-style="western"><surname>Platnick</surname><given-names>N. I.</given-names></name></person-group><year>1975</year><article-title>A revision of the trapdoor spider genus <italic><tp:taxon-name><tp:taxon-name-part taxon-name-part-type="genus" reg="Cyclocosmia">Cyclocosmia</tp:taxon-name-part></tp:taxon-name></italic> (<tp:taxon-name><tp:taxon-name-part taxon-name-part-type="order">Araneae</tp:taxon-name-part></tp:taxon-name>, <tp:taxon-name><tp:taxon-name-part taxon-name-part-type="family">Ctenizidae</tp:taxon-name-part></tp:taxon-name>).</article-title><source>American Museum Novitates</source><volume>2580</volume><fpage>1</fpage><lpage>20</lpage></element-citation></ref><ref id="B8259582"><element-citation xmlns:xlink="http://www.w3.org/1999/xlink" publication-type="article" xlink:type="simple"><person-group person-group-type="author"><name name-style="western"><surname>Schwendinger</surname><given-names>P J</given-names></name></person-group><year>2005</year><article-title>Two new <italic><tp:taxon-name><tp:taxon-name-part taxon-name-part-type="genus" reg="Cyclocosmia">Cyclocosmia</tp:taxon-name-part></tp:taxon-name></italic> (<tp:taxon-name><tp:taxon-name-part taxon-name-part-type="order">Araneae</tp:taxon-name-part></tp:taxon-name>: <tp:taxon-name><tp:taxon-name-part taxon-name-part-type="family">Ctenizidae</tp:taxon-name-part></tp:taxon-name>) from Thailand</article-title><source>Revue Suisse de Zoologie.</source><volume>112</volume><fpage>225</fpage><lpage>252</lpage><pub-id pub-id-type="doi">10.5962/bhl.part.80297</pub-id></element-citation></ref><ref id="B9223763"><element-citation xmlns:xlink="http://www.w3.org/1999/xlink" publication-type="article" xlink:type="simple"><person-group person-group-type="author"><name name-style="western"><surname>Yu</surname><given-names>Kun</given-names></name><name name-style="western"><surname>Zhang</surname><given-names>Zhisheng</given-names></name></person-group><year>2018</year><article-title>On three species of the trapdoor spider Genus <tp:taxon-name><tp:taxon-name-part taxon-name-part-type="genus" reg="Cyclocosmia">Cyclocosmia</tp:taxon-name-part></tp:taxon-name> from China (<tp:taxon-name><tp:taxon-name-part taxon-name-part-type="order">Araneae</tp:taxon-name-part></tp:taxon-name>, <tp:taxon-name><tp:taxon-name-part taxon-name-part-type="family">Halonoproctidae</tp:taxon-name-part></tp:taxon-name>)</article-title><source>Zootaxa</source><volume>4532</volume><issue>2</issue><fpage>248</fpage><lpage>256</lpage><pub-id pub-id-type="doi">10.11646/zootaxa.4532.2.4</pub-id></element-citation></ref><ref id="B8259619"><element-citation xmlns:xlink="http://www.w3.org/1999/xlink" publication-type="article" xlink:type="simple"><person-group person-group-type="author"><name name-style="western"><surname>Zhu</surname><given-names>M. S.</given-names></name><name name-style="western"><surname>Zhang</surname><given-names>J. X.</given-names></name><name name-style="western"><surname>Zhang</surname><given-names>F.</given-names></name></person-group><year>2006</year><article-title>Rare spiders of the genus <italic><tp:taxon-name><tp:taxon-name-part taxon-name-part-type="genus" reg="Cyclocosmia">Cyclocosmia</tp:taxon-name-part></tp:taxon-name></italic> (<tp:taxon-name><tp:taxon-name-part taxon-name-part-type="class">Arachnida</tp:taxon-name-part></tp:taxon-name>: <tp:taxon-name><tp:taxon-name-part taxon-name-part-type="order">Araneae</tp:taxon-name-part></tp:taxon-name>: <tp:taxon-name><tp:taxon-name-part taxon-name-part-type="family">Ctenizidae</tp:taxon-name-part></tp:taxon-name>) from tropical and subtropical China.</article-title><source>Raffles Bulletin of Zoology</source><volume>54</volume><fpage>119</fpage><lpage>124</lpage></element-citation></ref><ref id="B8259609"><element-citation xmlns:xlink="http://www.w3.org/1999/xlink" publication-type="article" xlink:type="simple"><person-group person-group-type="author"><name name-style="western"><surname>Xu</surname><given-names>Xin</given-names></name><name name-style="western"><surname>Xu</surname><given-names>Chen</given-names></name><name name-style="western"><surname>Li</surname><given-names>Fan</given-names></name><name name-style="western"><surname>Pham</surname><given-names>Dinh-Sac</given-names></name><name name-style="western"><surname>Li</surname><given-names>Daiqin</given-names></name></person-group><year>2017</year><article-title>Trapdoor spiders of the genus <italic><tp:taxon-name><tp:taxon-name-part taxon-name-part-type="genus" reg="Cyclocosmia">Cyclocosmia</tp:taxon-name-part></tp:taxon-name></italic> Ausserer, 1871 from China and Vietnam (<tp:taxon-name><tp:taxon-name-part taxon-name-part-type="order">Araneae</tp:taxon-name-part></tp:taxon-name>, <tp:taxon-name><tp:taxon-name-part taxon-name-part-type="family">Ctenizidae</tp:taxon-name-part></tp:taxon-name>)</article-title><source>ZooKeys</source><volume>643</volume><fpage>75</fpage><lpage>85</lpage><uri xlink:type="simple">http://zoobank.org/ed62b710-dc5c-4036-a4bd-e93752edd311</uri><pub-id pub-id-type="doi">10.3897/zookeys.643.10797</pub-id></element-citation></ref><ref id="B9223772"><element-citation xmlns:xlink="http://www.w3.org/1999/xlink" publication-type="article" xlink:type="simple"><person-group person-group-type="author"><name name-style="western"><surname>Lin</surname><given-names>Ye-Jie</given-names></name><name name-style="western"><surname>Yu</surname><given-names>Linrui</given-names></name><name name-style="western"><surname>Yan</surname><given-names>Xunyou</given-names></name><name name-style="western"><surname>Li</surname><given-names>Shuqiang</given-names></name></person-group><year>2022</year><article-title>First description of the male of <italic><tp:taxon-name><tp:taxon-name-part taxon-name-part-type="genus" reg="Cyclocosmia">Cyclocosmia</tp:taxon-name-part><tp:taxon-name-part taxon-name-part-type="species" reg="ricketti">ricketti</tp:taxon-name-part></tp:taxon-name></italic> (<tp:taxon-name><tp:taxon-name-part taxon-name-part-type="order">Araneae</tp:taxon-name-part></tp:taxon-name>, <tp:taxon-name><tp:taxon-name-part taxon-name-part-type="family">Halonoproctidae</tp:taxon-name-part></tp:taxon-name>) from China</article-title><source>Biodiversity data journal</source><volume>10</volume><issue>e79205</issue><fpage>1</fpage><lpage>9</lpage><pub-id pub-id-type="doi">10.3897/BDJ.10.e79205</pub-id></element-citation></ref></ref-list></tp:taxon-treatment>
